# Supplementary material for: Adherens junction protein expression is associated with poor response to neoadjuvant FLOT chemotherapy and pro‐inflammatory tumor microenvironment in esophageal adenocarcinoma
Source: Int J Cancer. 2026 Mar 5;159(2):501–15. doi: 10.1002/ijc.70426 (PMC13193367; doi:10.1002/ijc.70426)
Supplement: Supplementary file 1 — DATA S1. Supplementary Tables. [file IJC-159-501-s001.xlsx]

## Sheet: Supplementary Table S1
Supplementary Table S1: Annotated results of protein-protein interaction network analysis using Markov Clustering (MCL) algorithm. The Cluster column indicates the respective cluster membership of each protein in the network.
UniProt	Gene_Name	Protein_Name	Description	Cluster
A0AV96	RBM47	RBM47_HUMAN	RNA-binding protein 47	1
A0AVT1	UBA6	UBA6_HUMAN	Ubiquitin-like modifier-activating enzyme 6	2
A0FGR8	ESYT2	ESYT2_HUMAN	Extended synaptotagmin-2	1351
A0MZ66	SHTN1	SHOT1_HUMAN	Shootin-1	906
A1A5D9	BICDL2	BICL2_HUMAN	BICD family-like cargo adapter 2	1697
A1IGU5	ARHGEF37	ARH37_HUMAN	Rho guanine nucleotide exchange factor 37	1301
A1L0T0	ILVBL	HACL2_HUMAN	2-hydroxyacyl-CoA lyase 2	765
A1L390	PLEKHG3	PKHG3_HUMAN	Pleckstrin homology domain-containing family G member 3	1523
A1X283	SH3PXD2B	SPD2B_HUMAN	SH3 and PX domain-containing protein 2B	445
A2RRP1	NBAS	NBAS_HUMAN	Neuroblastoma-amplified sequence	3
A3KMH1	VWA8	VWA8_HUMAN	von Willebrand factor A domain-containing protein 8	1601
A4D1P6	WDR91	WDR91_HUMAN	WD repeat-containing protein 91	4
A5D8V6	VPS37C	VP37C_HUMAN	Vacuolar protein sorting-associated protein 37C	5
A5PLN9	TRAPPC13	TPC13_HUMAN	Trafficking protein particle complex subunit 13	6
A5YKK6	CNOT1	CNOT1_HUMAN	CCR4-NOT transcription complex subunit 1	825
A6NC98	CCDC88B	CC88B_HUMAN	Coiled-coil domain-containing protein 88B	946
A6NCS6	C2orf72	CB072_HUMAN	Uncharacterized protein C2orf72	7
A6ND36	FAM83G	FA83G_HUMAN	Protein FAM83G	1366
A6NDB9	PALM3	PALM3_HUMAN	Paralemmin-3	1391
A6NDG6	PGP	PGP_HUMAN	Glycerol-3-phosphate phosphatase	656
A6NFQ2	TCAF2	TCAF2_HUMAN	TRPM8 channel-associated factor 2	771
A6NHR9	SMCHD1	SMHD1_HUMAN	Structural maintenance of chromosomes flexible hinge domain-containing protein 1	311
A7KAX9	ARHGAP32	RHG32_HUMAN	Rho GTPase-activating protein 32	1785
A8K2U0	A2ML1	A2ML1_HUMAN	Alpha-2-macroglobulin-like protein 1	1092
A8MQ03	CYSRT1	CRTP1_HUMAN	Cysteine-rich tail protein 1	1663
A8MXV4	NUDT19	NUD19_HUMAN	Nucleoside diphosphate-linked moiety X motif 19	8
B0I1T2	MYO1G	MYO1G_HUMAN	Unconventional myosin-Ig	9
L0R6Q1	SLC35A4	S35U4_HUMAN	SLC35A4 upstream open reading frame protein	1490
O00115	DNASE2	DNS2A_HUMAN	Deoxyribonuclease-2-alpha	285
O00116	AGPS	ADAS_HUMAN	Alkyldihydroxyacetonephosphate synthase, peroxisomal	1716
O00139	KIF2A	KIF2A_HUMAN	Kinesin-like protein KIF2A	118
O00142	TK2	KITM_HUMAN	Thymidine kinase 2, mitochondrial	740
O00148	DDX39A	DX39A_HUMAN	ATP-dependent RNA helicase DDX39A	10
O00151	PDLIM1	PDLI1_HUMAN	PDZ and LIM domain protein 1	700
O00154	ACOT7	BACH_HUMAN	Cytosolic acyl coenzyme A thioester hydrolase	975
O00159	MYO1C	MYO1C_HUMAN	Unconventional myosin-Ic	1640
O00160	MYO1F	MYO1F_HUMAN	Unconventional myosin-If	11
O00161	SNAP23	SNP23_HUMAN	Synaptosomal-associated protein 23	465
O00165	HAX1	HAX1_HUMAN	HCLS1-associated protein X-1	563
O00170	AIP	AIP_HUMAN	AH receptor-interacting protein	734
O00178	GTPBP1	GTPB1_HUMAN	GTP-binding protein 1	12
O00182	LGALS9	LEG9_HUMAN	Galectin-9	183
O00186	STXBP3	STXB3_HUMAN	Syntaxin-binding protein 3	1367
O00194	RAB27B	RB27B_HUMAN	Ras-related protein Rab-27B	960
O00203	AP3B1	AP3B1_HUMAN	AP-3 complex subunit beta-1	1759
O00204	SULT2B1	ST2B1_HUMAN	Sulfotransferase 2B1	893
O00214	LGALS8	LEG8_HUMAN	Galectin-8	13
O00217	NDUFS8	NDUS8_HUMAN	NADH dehydrogenase [ubiquinone] iron-sulfur protein 8, mitochondrial	986
O00231	PSMD11	PSD11_HUMAN	26S proteasome non-ATPase regulatory subunit 11	745
O00232	PSMD12	PSD12_HUMAN	26S proteasome non-ATPase regulatory subunit 12	14
O00233	PSMD9	PSMD9_HUMAN	26S proteasome non-ATPase regulatory subunit 9	15
O00264	PGRMC1	PGRC1_HUMAN	Membrane-associated progesterone receptor component 1	1754
O00267	SUPT5H	SPT5H_HUMAN	Transcription elongation factor SPT5	23
O00273	DFFA	DFFA_HUMAN	DNA fragmentation factor subunit alpha	16
O00291	HIP1	HIP1_HUMAN	Huntingtin-interacting protein 1	785
O00299	CLIC1	CLIC1_HUMAN	Chloride intracellular channel protein 1	321
O00303	EIF3F	EIF3F_HUMAN	Eukaryotic translation initiation factor 3 subunit F	745
O00308	WWP2	WWP2_HUMAN	NEDD4-like E3 ubiquitin-protein ligase WWP2	17
O00330	PDHX	ODPX_HUMAN	Pyruvate dehydrogenase protein X component, mitochondrial	333
O00338	SULT1C2	ST1C2_HUMAN	Sulfotransferase 1C2	1367
O00339	MATN2	MATN2_HUMAN	Matrilin-2	426
O00391	QSOX1	QSOX1_HUMAN	Sulfhydryl oxidase 1	18
O00399	DCTN6	DCTN6_HUMAN	Dynactin subunit 6	1330
O00401	WASL	WASL_HUMAN	Neural Wiskott-Aldrich syndrome protein	1437
O00410	IPO5	IPO5_HUMAN	Importin-5	19
O00411	POLRMT	RPOM_HUMAN	DNA-directed RNA polymerase, mitochondrial	20
O00418	EEF2K	EF2K_HUMAN	Eukaryotic elongation factor 2 kinase	21
O00422	SAP18	SAP18_HUMAN	Histone deacetylase complex subunit SAP18	22
O00423	EML1	EMAL1_HUMAN	Echinoderm microtubule-associated protein-like 1	316
O00425	IGF2BP3	IF2B3_HUMAN	Insulin-like growth factor 2 mRNA-binding protein 3	23
O00429	DNM1L	DNM1L_HUMAN	Dynamin-1-like protein	24
O00442	RTCA	RTCA_HUMAN	RNA 3'-terminal phosphate cyclase	25
O00443	PIK3C2A	P3C2A_HUMAN	Phosphatidylinositol 4-phosphate 3-kinase C2 domain-containing subunit alpha	26
O00459	PIK3R2	P85B_HUMAN	Phosphatidylinositol 3-kinase regulatory subunit beta	27
O00461	GOLIM4	GOLI4_HUMAN	Golgi integral membrane protein 4	1287
O00468	AGRN	AGRIN_HUMAN	Agrin	759
O00469	PLOD2	PLOD2_HUMAN	Procollagen-lysine,2-oxoglutarate 5-dioxygenase 2	1412
O00471	EXOC5	EXOC5_HUMAN	Exocyst complex component 5	695
O00483	NDUFA4	NDUA4_HUMAN	Cytochrome c oxidase subunit NDUFA4	370
O00487	PSMD14	PSDE_HUMAN	26S proteasome non-ATPase regulatory subunit 14	28
O00499	BIN1	BIN1_HUMAN	Myc box-dependent-interacting protein 1	29
O00505	KPNA3	IMA4_HUMAN	Importin subunit alpha-4	30
O00515	LAD1	LAD1_HUMAN	Ladinin-1	31
O00534	VWA5A	VMA5A_HUMAN	von Willebrand factor A domain-containing protein 5A	32
O00541	PES1	PESC_HUMAN	Pescadillo homolog	33
O00560	SDCBP	SDCB1_HUMAN	Syntenin-1	34
O00562	PITPNM1	PITM1_HUMAN	Membrane-associated phosphatidylinositol transfer protein 1	35
O00566	MPHOSPH10	MPP10_HUMAN	U3 small nucleolar ribonucleoprotein protein MPP10	1583
O00567	NOP56	NOP56_HUMAN	Nucleolar protein 56	36
O00571	DDX3X	DDX3X_HUMAN	ATP-dependent RNA helicase DDX3X	1795
O00584	RNASET2	RNT2_HUMAN	Ribonuclease T2	37
O00592	PODXL	PODXL_HUMAN	Podocalyxin	734
O00602	FCN1	FCN1_HUMAN	Ficolin-1	474
O00625	PIR	PIR_HUMAN	Pirin	38
O00635	TRIM38	TRI38_HUMAN	E3 ubiquitin-protein ligase TRIM38	39
O00712	NFIB	NFIB_HUMAN	Nuclear factor 1 B-type	40
O00743	PPP6C	PPP6_HUMAN	Serine/threonine-protein phosphatase 6 catalytic subunit	41
O00748	CES2	EST2_HUMAN	Cocaine esterase	42
O00754	MAN2B1	MA2B1_HUMAN	Lysosomal alpha-mannosidase	821
O00764	PDXK	PDXK_HUMAN	Pyridoxal kinase	43
O00767	SCD	ACOD_HUMAN	Acyl-CoA desaturase	44
O14495	PLPP3	PLPP3_HUMAN	Phospholipid phosphatase 3	982
O14497	ARID1A	ARI1A_HUMAN	AT-rich interactive domain-containing protein 1A	1309
O14531	DPYSL4	DPYL4_HUMAN	Dihydropyrimidinase-related protein 4	45
O14545	TRAFD1	TRAD1_HUMAN	TRAF-type zinc finger domain-containing protein 1	46
O14548	COX7A2L	COX7R_HUMAN	Cytochrome c oxidase subunit 7A-related protein, mitochondrial	1365
O14558	HSPB6	HSPB6_HUMAN	Heat shock protein beta-6	967
O14578	CIT	CTRO_HUMAN	Citron Rho-interacting kinase	894
O14579	COPE	COPE_HUMAN	Coatomer subunit epsilon	47
O14617	AP3D1	AP3D1_HUMAN	AP-3 complex subunit delta-1	287
O14618	CCS	CCS_HUMAN	Copper chaperone for superoxide dismutase	48
O14639	ABLIM1	ABLM1_HUMAN	Actin-binding LIM protein 1	1397
O14647	CHD2	CHD2_HUMAN	Chromodomain-helicase-DNA-binding protein 2	49
O14656	TOR1A	TOR1A_HUMAN	Torsin-1A	50
O14657	TOR1B	TOR1B_HUMAN	Torsin-1B	330
O14672	ADAM10	ADA10_HUMAN	Disintegrin and metalloproteinase domain-containing protein 10	119
O14683	TP53I11	P5I11_HUMAN	Tumor protein p53-inducible protein 11	51
O14727	APAF1	APAF_HUMAN	Apoptotic protease-activating factor 1	474
O14732	IMPA2	IMPA2_HUMAN	Inositol monophosphatase 2	819
O14734	ACOT8	ACOT8_HUMAN	Acyl-coenzyme A thioesterase 8	52
O14735	CDIPT	CDIPT_HUMAN	CDP-diacylglycerol--inositol 3-phosphatidyltransferase	952
O14737	PDCD5	PDCD5_HUMAN	Programmed cell death protein 5	729
O14744	PRMT5	ANM5_HUMAN	Protein arginine N-methyltransferase 5	53
O14745	SLC9A3R1	NHRF1_HUMAN	Na(+)/H(+) exchange regulatory cofactor NHE-RF1	429
O14773	TPP1	TPP1_HUMAN	Tripeptidyl-peptidase 1	54
O14776	TCERG1	TCRG1_HUMAN	Transcription elongation regulator 1	55
O14786	NRP1	NRP1_HUMAN	Neuropilin-1	420
O14787	TNPO2	TNPO2_HUMAN	Transportin-2	998
O14802	POLR3A	RPC1_HUMAN	DNA-directed RNA polymerase III subunit RPC1	56
O14818	PSMA7	PSA7_HUMAN	Proteasome subunit alpha type-7	334
O14828	SCAMP3	SCAM3_HUMAN	Secretory carrier-associated membrane protein 3	57
O14841	OPLAH	OPLA_HUMAN	5-oxoprolinase	883
O14874	BCKDK	BCKD_HUMAN	[3-methyl-2-oxobutanoate dehydrogenase [lipoamide]] kinase, mitochondrial	58
O14879	IFIT3	IFIT3_HUMAN	Interferon-induced protein with tetratricopeptide repeats 3	330
O14896	IRF6	IRF6_HUMAN	Interferon regulatory factor 6	1289
O14908	GIPC1	GIPC1_HUMAN	PDZ domain-containing protein GIPC1	59
O14920	IKBKB	IKKB_HUMAN	Inhibitor of nuclear factor kappa-B kinase subunit beta	1300
O14929	HAT1	HAT1_HUMAN	Histone acetyltransferase type B catalytic subunit	1400
O14936	CASK	CSKP_HUMAN	Peripheral plasma membrane protein CASK	273
O14939	PLD2	PLD2_HUMAN	Phospholipase D2	60
O14949	UQCRQ	QCR8_HUMAN	Cytochrome b-c1 complex subunit 8	433
O14964	HGS	HGS_HUMAN	Hepatocyte growth factor-regulated tyrosine kinase substrate	61
O14974	PPP1R12A	MYPT1_HUMAN	Protein phosphatase 1 regulatory subunit 12A	62
O14976	GAK	GAK_HUMAN	Cyclin-G-associated kinase	1651
O14980	XPO1	XPO1_HUMAN	Exportin-1	63
O14981	BTAF1	BTAF1_HUMAN	TATA-binding protein-associated factor 172	937
O15020	SPTBN2	SPTN2_HUMAN	Spectrin beta chain, non-erythrocytic 2	1303
O15021	MAST4	MAST4_HUMAN	Microtubule-associated serine/threonine-protein kinase 4	1697
O15027	SEC16A	SC16A_HUMAN	Protein transport protein Sec16A	1176
O15031	PLXNB2	PLXB2_HUMAN	Plexin-B2	1750
O15042	U2SURP	SR140_HUMAN	U2 snRNP-associated SURP motif-containing protein	64
O15047	SETD1A	SET1A_HUMAN	Histone-lysine N-methyltransferase SETD1A	65
O15061	SYNM	SYNEM_HUMAN	Synemin	524
O15067	PFAS	PUR4_HUMAN	Phosphoribosylformylglycinamidine synthase	66
O15084	ANKRD28	ANR28_HUMAN	Serine/threonine-protein phosphatase 6 regulatory ankyrin repeat subunit A	67
O15085	ARHGEF11	ARHGB_HUMAN	Rho guanine nucleotide exchange factor 11	68
O15091	PRORP	MRPP3_HUMAN	Mitochondrial ribonuclease P catalytic subunit	69
O15111	CHUK	IKKA_HUMAN	Inhibitor of nuclear factor kappa-B kinase subunit alpha	1524
O15117	FYB1	FYB1_HUMAN	FYN-binding protein 1	311
O15118	NPC1	NPC1_HUMAN	NPC intracellular cholesterol transporter 1	430
O15126	SCAMP1	SCAM1_HUMAN	Secretory carrier-associated membrane protein 1	70
O15127	SCAMP2	SCAM2_HUMAN	Secretory carrier-associated membrane protein 2	700
O15143	ARPC1B	ARC1B_HUMAN	Actin-related protein 2/3 complex subunit 1B	71
O15144	ARPC2	ARPC2_HUMAN	Actin-related protein 2/3 complex subunit 2	699
O15145	ARPC3	ARPC3_HUMAN	Actin-related protein 2/3 complex subunit 3	84
O15160	POLR1C	RPAC1_HUMAN	DNA-directed RNA polymerases I and III subunit RPAC1	822
O15173	PGRMC2	PGRC2_HUMAN	Membrane-associated progesterone receptor component 2	72
O15195	VILL	VILL_HUMAN	Villin-like protein	73
O15212	PFDN6	PFD6_HUMAN	Prefoldin subunit 6	74
O15213	WDR46	WDR46_HUMAN	WD repeat-containing protein 46	795
O15226	NKRF	NKRF_HUMAN	NF-kappa-B-repressing factor	1105
O15230	LAMA5	LAMA5_HUMAN	Laminin subunit alpha-5	75
O15231	ZNF185	ZN185_HUMAN	Zinc finger protein 185	1303
O15247	CLIC2	CLIC2_HUMAN	Chloride intracellular channel protein 2	76
O15254	ACOX3	ACOX3_HUMAN	Peroxisomal acyl-coenzyme A oxidase 3	1301
O15260	SURF4	SURF4_HUMAN	Surfeit locus protein 4	588
O15264	MAPK13	MK13_HUMAN	Mitogen-activated protein kinase 13	1397
O15269	SPTLC1	SPTC1_HUMAN	Serine palmitoyltransferase 1	789
O15270	SPTLC2	SPTC2_HUMAN	Serine palmitoyltransferase 2	77
O15294	OGT	OGT1_HUMAN	UDP-N-acetylglucosamine--peptide N-acetylglucosaminyltransferase 110 kDa subunit	730
O15305	PMM2	PMM2_HUMAN	Phosphomannomutase 2	1073
O15321	TM9SF1	TM9S1_HUMAN	Transmembrane 9 superfamily member 1	1755
O15327	INPP4B	INP4B_HUMAN	Inositol polyphosphate 4-phosphatase type II	912
O15355	PPM1G	PPM1G_HUMAN	Protein phosphatase 1G	735
O15357	INPPL1	SHIP2_HUMAN	Phosphatidylinositol 3,4,5-trisphosphate 5-phosphatase 2	521
O15371	EIF3D	EIF3D_HUMAN	Eukaryotic translation initiation factor 3 subunit D	78
O15372	EIF3H	EIF3H_HUMAN	Eukaryotic translation initiation factor 3 subunit H	78
O15382	BCAT2	BCAT2_HUMAN	Branched-chain-amino-acid aminotransferase, mitochondrial	123
O15397	IPO8	IPO8_HUMAN	Importin-8	79
O15400	STX7	STX7_HUMAN	Syntaxin-7	728
O15427	SLC16A3	MOT4_HUMAN	Monocarboxylate transporter 4	80
O15438	ABCC3	MRP3_HUMAN	Canalicular multispecific organic anion transporter 2	81
O15439	ABCC4	MRP4_HUMAN	Multidrug resistance-associated protein 4	82
O15446	POLR1G	RPA34_HUMAN	DNA-directed RNA polymerase I subunit RPA34	835
O15460	P4HA2	P4HA2_HUMAN	Prolyl 4-hydroxylase subunit alpha-2	1064
O15484	CAPN5	CAN5_HUMAN	Calpain-5	83
O15498	YKT6	YKT6_HUMAN	Synaptobrevin homolog YKT6	1771
O15511	ARPC5	ARPC5_HUMAN	Actin-related protein 2/3 complex subunit 5	84
O15523	DDX3Y	DDX3Y_HUMAN	ATP-dependent RNA helicase DDX3Y	85
O15533	TAPBP	TPSN_HUMAN	Tapasin	788
O43143	DHX15	DHX15_HUMAN	Pre-mRNA-splicing factor ATP-dependent RNA helicase DHX15	86
O43148	RNMT	MCES_HUMAN	mRNA cap guanine-N7 methyltransferase	1283
O43149	ZZEF1	ZZEF1_HUMAN	Zinc finger ZZ-type and EF-hand domain-containing protein 1	1021
O43150	ASAP2	ASAP2_HUMAN	Arf-GAP with SH3 domain, ANK repeat and PH domain-containing protein 2	1367
O43159	RRP8	RRP8_HUMAN	Ribosomal RNA-processing protein 8	1756
O43172	PRPF4	PRP4_HUMAN	U4/U6 small nuclear ribonucleoprotein Prp4	87
O43175	PHGDH	SERA_HUMAN	D-3-phosphoglycerate dehydrogenase	88
O43181	NDUFS4	NDUS4_HUMAN	NADH dehydrogenase [ubiquinone] iron-sulfur protein 4, mitochondrial	612
O43237	DYNC1LI2	DC1L2_HUMAN	Cytoplasmic dynein 1 light intermediate chain 2	902
O43240	KLK10	KLK10_HUMAN	Kallikrein-10	1047
O43242	PSMD3	PSMD3_HUMAN	26S proteasome non-ATPase regulatory subunit 3	1733
O43252	PAPSS1	PAPS1_HUMAN	Bifunctional 3'-phosphoadenosine 5'-phosphosulfate synthase 1	89
O43264	ZW10	ZW10_HUMAN	Centromere/kinetochore protein zw10 homolog	90
O43278	SPINT1	SPIT1_HUMAN	Kunitz-type protease inhibitor 1	979
O43290	SART1	SNUT1_HUMAN	U4/U6.U5 tri-snRNP-associated protein 1	1158
O43291	SPINT2	SPIT2_HUMAN	Kunitz-type protease inhibitor 2	646
O43292	GPAA1	GPAA1_HUMAN	Glycosylphosphatidylinositol anchor attachment 1 protein	401
O43294	TGFB1I1	TGFI1_HUMAN	Transforming growth factor beta-1-induced transcript 1 protein	91
O43299	AP5Z1	AP5Z1_HUMAN	AP-5 complex subunit zeta-1	92
O43301	HSPA12A	HS12A_HUMAN	Heat shock 70 kDa protein 12A	93
O43314	PPIP5K2	VIP2_HUMAN	Inositol hexakisphosphate and diphosphoinositol-pentakisphosphate kinase 2	94
O43324	EEF1E1	MCA3_HUMAN	Eukaryotic translation elongation factor 1 epsilon-1	829
O43390	HNRNPR	HNRPR_HUMAN	Heterogeneous nuclear ribonucleoprotein R	36
O43395	PRPF3	PRPF3_HUMAN	U4/U6 small nuclear ribonucleoprotein Prp3	95
O43396	TXNL1	TXNL1_HUMAN	Thioredoxin-like protein 1	108
O43399	TPD52L2	TPD54_HUMAN	Tumor protein D54	96
O43402	EMC8	EMC8_HUMAN	ER membrane protein complex subunit 8	809
O43432	EIF4G3	IF4G3_HUMAN	Eukaryotic translation initiation factor 4 gamma 3	1770
O43447	PPIH	PPIH_HUMAN	Peptidyl-prolyl cis-trans isomerase H	147
O43451	MGAM	MGA_HUMAN	Maltase-glucoamylase, intestinal	474
O43464	HTRA2	HTRA2_HUMAN	Serine protease HTRA2, mitochondrial	97
O43488	AKR7A2	ARK72_HUMAN	Aflatoxin B1 aldehyde reductase member 2	61
O43491	EPB41L2	E41L2_HUMAN	Band 4.1-like protein 2	98
O43493	TGOLN2	TGON2_HUMAN	Trans-Golgi network integral membrane protein 2	15
O43516	WIPF1	WIPF1_HUMAN	WAS/WASL-interacting protein family member 1	1249
O43520	ATP8B1	AT8B1_HUMAN	Phospholipid-transporting ATPase IC	99
O43592	XPOT	XPOT_HUMAN	Exportin-T	1730
O43615	TIMM44	TIM44_HUMAN	Mitochondrial import inner membrane translocase subunit TIM44	100
O43617	TRAPPC3	TPPC3_HUMAN	Trafficking protein particle complex subunit 3	1502
O43633	CHMP2A	CHM2A_HUMAN	Charged multivesicular body protein 2a	696
O43639	NCK2	NCK2_HUMAN	Cytoplasmic protein NCK2	101
O43660	PLRG1	PLRG1_HUMAN	Pleiotropic regulator 1	558
O43670	ZNF207	ZN207_HUMAN	BUB3-interacting and GLEBS motif-containing protein ZNF207	1647
O43674	NDUFB5	NDUB5_HUMAN	NADH dehydrogenase [ubiquinone] 1 beta subcomplex subunit 5, mitochondrial	5
O43676	NDUFB3	NDUB3_HUMAN	NADH dehydrogenase [ubiquinone] 1 beta subcomplex subunit 3	612
O43678	NDUFA2	NDUA2_HUMAN	NADH dehydrogenase [ubiquinone] 1 alpha subcomplex subunit 2	612
O43681	GET3	GET3_HUMAN	ATPase GET3	430
O43684	BUB3	BUB3_HUMAN	Mitotic checkpoint protein BUB3	102
O43704	SULT1B1	ST1B1_HUMAN	Sulfotransferase family cytosolic 1B member 1	103
O43707	ACTN4	ACTN4_HUMAN	Alpha-actinin-4	104
O43708	GSTZ1	MAAI_HUMAN	Maleylacetoacetate isomerase	105
O43719	HTATSF1	HTSF1_HUMAN	HIV Tat-specific factor 1	312
O43747	AP1G1	AP1G1_HUMAN	AP-1 complex subunit gamma-1	1094
O43759	SYNGR1	SNG1_HUMAN	Synaptogyrin-1	1770
O43760	SYNGR2	SNG2_HUMAN	Synaptogyrin-2	106
O43765	SGTA	SGTA_HUMAN	Small glutamine-rich tetratricopeptide repeat-containing protein alpha	1217
O43768	ENSA	ENSA_HUMAN	Alpha-endosulfine	253
O43772	SLC25A20	MCAT_HUMAN	Mitochondrial carnitine/acylcarnitine carrier protein	107
O43776	NARS1	SYNC_HUMAN	Asparagine--tRNA ligase, cytoplasmic	108
O43795	MYO1B	MYO1B_HUMAN	Unconventional myosin-Ib	612
O43808	SLC25A17	PM34_HUMAN	Peroxisomal membrane protein PMP34	109
O43809	NUDT21	CPSF5_HUMAN	Cleavage and polyadenylation specificity factor subunit 5	1069
O43813	LANCL1	LANC1_HUMAN	Glutathione S-transferase LANCL1	1422
O43815	STRN	STRN_HUMAN	Striatin	110
O43818	RRP9	U3IP2_HUMAN	U3 small nucleolar RNA-interacting protein 2	1180
O43823	AKAP8	AKAP8_HUMAN	A-kinase anchor protein 8	312
O43837	IDH3B	IDH3B_HUMAN	Isocitrate dehydrogenase [NAD] subunit beta, mitochondrial	111
O43847	NRDC	NRDC_HUMAN	Nardilysin	112
O43852	CALU	CALU_HUMAN	Calumenin	992
O43865	AHCYL1	SAHH2_HUMAN	S-adenosylhomocysteine hydrolase-like protein 1	113
O43933	PEX1	PEX1_HUMAN	Peroxisome biogenesis factor 1	881
O60216	RAD21	RAD21_HUMAN	Double-strand-break repair protein rad21 homolog	918
O60218	AKR1B10	AK1BA_HUMAN	Aldo-keto reductase family 1 member B10	230
O60229	KALRN	KALRN_HUMAN	Kalirin	114
O60231	DHX16	DHX16_HUMAN	Pre-mRNA-splicing factor ATP-dependent RNA helicase DHX16	825
O60235	TMPRSS11D	TM11D_HUMAN	Transmembrane protease serine 11D	115
O60244	MED14	MED14_HUMAN	Mediator of RNA polymerase II transcription subunit 14	116
O60245	PCDH7	PCDH7_HUMAN	Protocadherin-7	117
O60256	PRPSAP2	KPRB_HUMAN	Phosphoribosyl pyrophosphate synthase-associated protein 2	1804
O60264	SMARCA5	SMCA5_HUMAN	SWI/SNF-related matrix-associated actin-dependent regulator of chromatin subfamily A member 5	118
O60271	SPAG9	JIP4_HUMAN	C-Jun-amino-terminal kinase-interacting protein 4	119
O60287	URB1	NPA1P_HUMAN	Nucleolar pre-ribosomal-associated protein 1	1782
O60292	SIPA1L3	SI1L3_HUMAN	Signal-induced proliferation-associated 1-like protein 3	120
O60306	AQR	AQR_HUMAN	RNA helicase aquarius	1568
O60313	OPA1	OPA1_HUMAN	Dynamin-like 120 kDa protein, mitochondrial	779
O60333	KIF1B	KIF1B_HUMAN	Kinesin-like protein KIF1B	121
O60341	KDM1A	KDM1A_HUMAN	Lysine-specific histone demethylase 1A	640
O60343	TBC1D4	TBCD4_HUMAN	TBC1 domain family member 4	122
O60437	PPL	PEPL_HUMAN	Periplakin	1303
O60443	GSDME	GSDME_HUMAN	Gasdermin-E	123
O60449	LY75	LY75_HUMAN	Lymphocyte antigen 75	124
O60476	MAN1A2	MA1A2_HUMAN	Mannosyl-oligosaccharide 1,2-alpha-mannosidase IB	125
O60487	MPZL2	MPZL2_HUMAN	Myelin protein zero-like protein 2	1464
O60488	ACSL4	ACSL4_HUMAN	Long-chain-fatty-acid--CoA ligase 4	126
O60493	SNX3	SNX3_HUMAN	Sorting nexin-3	127
O60502	OGA	OGA_HUMAN	Protein O-GlcNAcase	180
O60504	SORBS3	VINEX_HUMAN	Vinexin	866
O60506	SYNCRIP	HNRPQ_HUMAN	Heterogeneous nuclear ribonucleoprotein Q	128
O60508	CDC40	PRP17_HUMAN	Pre-mRNA-processing factor 17	129
O60513	B4GALT4	B4GT4_HUMAN	Beta-1,4-galactosyltransferase 4	1816
O60524	NEMF	NEMF_HUMAN	Nuclear export mediator factor NEMF	434
O60547	GMDS	GMDS_HUMAN	GDP-mannose 4,6 dehydratase	1067
O60568	PLOD3	PLOD3_HUMAN	Multifunctional procollagen lysine hydroxylase and glycosyltransferase LH3	785
O60603	TLR2	TLR2_HUMAN	Toll-like receptor 2	946
O60610	DIAPH1	DIAP1_HUMAN	Protein diaphanous homolog 1	394
O60645	EXOC3	EXOC3_HUMAN	Exocyst complex component 3	130
O60664	PLIN3	PLIN3_HUMAN	Perilipin-3	131
O60701	UGDH	UGDH_HUMAN	UDP-glucose 6-dehydrogenase	154
O60711	LPXN	LPXN_HUMAN	Leupaxin	366
O60716	CTNND1	CTND1_HUMAN	Catenin delta-1	518
O60749	SNX2	SNX2_HUMAN	Sorting nexin-2	132
O60762	DPM1	DPM1_HUMAN	Dolichol-phosphate mannosyltransferase subunit 1	133
O60763	USO1	USO1_HUMAN	General vesicular transport factor p115	134
O60783	MRPS14	RT14_HUMAN	28S ribosomal protein S14, mitochondrial	135
O60784	TOM1	TOM1_HUMAN	Target of Myb protein 1	1699
O60825	PFKFB2	F262_HUMAN	6-phosphofructo-2-kinase/fructose-2,6-bisphosphatase 2	801
O60826	CCDC22	CCD22_HUMAN	Coiled-coil domain-containing protein 22	136
O60828	PQBP1	PQBP1_HUMAN	Polyglutamine-binding protein 1	30
O60832	DKC1	DKC1_HUMAN	H/ACA ribonucleoprotein complex subunit DKC1	137
O60841	EIF5B	IF2P_HUMAN	Eukaryotic translation initiation factor 5B	584
O60869	EDF1	EDF1_HUMAN	Endothelial differentiation-related factor 1	1223
O60870	KIN	KIN17_HUMAN	DNA/RNA-binding protein KIN17	138
O60879	DIAPH2	DIAP2_HUMAN	Protein diaphanous homolog 2	1571
O60884	DNAJA2	DNJA2_HUMAN	DnaJ homolog subfamily A member 2	952
O60885	BRD4	BRD4_HUMAN	Bromodomain-containing protein 4	1167
O60925	PFDN1	PFD1_HUMAN	Prefoldin subunit 1	139
O60934	NBN	NBN_HUMAN	Nibrin	1240
O60942	RNGTT	MCE1_HUMAN	mRNA-capping enzyme	140
O75027	ABCB7	ABCB7_HUMAN	ATP-binding cassette sub-family B member 7, mitochondrial	141
O75054	IGSF3	IGSF3_HUMAN	Immunoglobulin superfamily member 3	1001
O75063	FAM20B	XYLK_HUMAN	Glycosaminoglycan xylosylkinase	142
O75083	WDR1	WDR1_HUMAN	WD repeat-containing protein 1	143
O75110	ATP9A	ATP9A_HUMAN	Probable phospholipid-transporting ATPase IIA	179
O75116	ROCK2	ROCK2_HUMAN	Rho-associated protein kinase 2	98
O75122	CLASP2	CLAP2_HUMAN	CLIP-associating protein 2	144
O75128	COBL	COBL_HUMAN	Protein cordon-bleu	145
O75131	CPNE3	CPNE3_HUMAN	Copine-3	276
O75143	ATG13	ATG13_HUMAN	Autophagy-related protein 13	146
O75146	HIP1R	HIP1R_HUMAN	Huntingtin-interacting protein 1-related protein	1831
O75150	RNF40	BRE1B_HUMAN	E3 ubiquitin-protein ligase BRE1B	147
O75152	ZC3H11A	ZC11A_HUMAN	Zinc finger CCCH domain-containing protein 11A	401
O75153	CLUH	CLU_HUMAN	Clustered mitochondria protein homolog	380
O75165	DNAJC13	DJC13_HUMAN	DnaJ homolog subfamily C member 13	826
O75175	CNOT3	CNOT3_HUMAN	CCR4-NOT transcription complex subunit 3	621
O75179	ANKRD17	ANR17_HUMAN	Ankyrin repeat domain-containing protein 17	148
O75190	DNAJB6	DNJB6_HUMAN	DnaJ homolog subfamily B member 6	149
O75208	COQ9	COQ9_HUMAN	Ubiquinone biosynthesis protein COQ9, mitochondrial	150
O75223	GGCT	GGCT_HUMAN	Gamma-glutamylcyclotransferase	115
O75251	NDUFS7	NDUS7_HUMAN	NADH dehydrogenase [ubiquinone] iron-sulfur protein 7, mitochondrial	151
O75306	NDUFS2	NDUS2_HUMAN	NADH dehydrogenase [ubiquinone] iron-sulfur protein 2, mitochondrial	210
O75312	ZPR1	ZPR1_HUMAN	Zinc finger protein ZPR1	152
O75323	NIPSNAP2	NIPS2_HUMAN	Protein NipSnap homolog 2	1422
O75340	PDCD6	PDCD6_HUMAN	Programmed cell death protein 6	816
O75347	TBCA	TBCA_HUMAN	Tubulin-specific chaperone A	152
O75348	ATP6V1G1	VATG1_HUMAN	V-type proton ATPase subunit G 1	202
O75351	VPS4B	VPS4B_HUMAN	Vacuolar protein sorting-associated protein 4B	153
O75356	ENTPD5	ENTP5_HUMAN	Ectonucleoside triphosphate diphosphohydrolase 5	154
O75363	BCAS1	BCAS1_HUMAN	Breast carcinoma-amplified sequence 1	155
O75367	MACROH2A1	H2AY_HUMAN	Core histone macro-H2A.1	468
O75368	SH3BGRL	SH3L1_HUMAN	SH3 domain-binding glutamic acid-rich-like protein	156
O75369	FLNB	FLNB_HUMAN	Filamin-B	1449
O75376	NCOR1	NCOR1_HUMAN	Nuclear receptor corepressor 1	157
O75380	NDUFS6	NDUS6_HUMAN	NADH dehydrogenase [ubiquinone] iron-sulfur protein 6, mitochondrial	612
O75381	PEX14	PEX14_HUMAN	Peroxisomal membrane protein PEX14	158
O75390	CS	CISY_HUMAN	Citrate synthase, mitochondrial	762
O75396	SEC22B	SC22B_HUMAN	Vesicle-trafficking protein SEC22b	593
O75400	PRPF40A	PR40A_HUMAN	Pre-mRNA-processing factor 40 homolog A	165
O75410	TACC1	TACC1_HUMAN	Transforming acidic coiled-coil-containing protein 1	159
O75431	MTX2	MTX2_HUMAN	Metaxin-2	986
O75436	VPS26A	VP26A_HUMAN	Vacuolar protein sorting-associated protein 26A	160
O75438	NDUFB1	NDUB1_HUMAN	NADH dehydrogenase [ubiquinone] 1 beta subcomplex subunit 1	612
O75439	PMPCB	MPPB_HUMAN	Mitochondrial-processing peptidase subunit beta	1116
O75475	PSIP1	PSIP1_HUMAN	PC4 and SFRS1-interacting protein	771
O75477	ERLIN1	ERLN1_HUMAN	Erlin-1	161
O75489	NDUFS3	NDUS3_HUMAN	NADH dehydrogenase [ubiquinone] iron-sulfur protein 3, mitochondrial	612
O75494	SRSF10	SRS10_HUMAN	Serine/arginine-rich splicing factor 10	978
O75521	ECI2	ECI2_HUMAN	Enoyl-CoA delta isomerase 2	229
O75530	EED	EED_HUMAN	Polycomb protein EED	458
O75531	BANF1	BAF_HUMAN	Barrier-to-autointegration factor	54
O75533	SF3B1	SF3B1_HUMAN	Splicing factor 3B subunit 1	162
O75534	CSDE1	CSDE1_HUMAN	Cold shock domain-containing protein E1	1465
O75563	SKAP2	SKAP2_HUMAN	Src kinase-associated phosphoprotein 2	163
O75569	PRKRA	PRKRA_HUMAN	Interferon-inducible double-stranded RNA-dependent protein kinase activator A	952
O75592	MYCBP2	MYCB2_HUMAN	E3 ubiquitin-protein ligase MYCBP2	1711
O75594	PGLYRP1	PGRP1_HUMAN	Peptidoglycan recognition protein 1	474
O75608	LYPLA1	LYPA1_HUMAN	Acyl-protein thioesterase 1	164
O75616	ERAL1	ERAL1_HUMAN	GTPase Era, mitochondrial	628
O75643	SNRNP200	U520_HUMAN	U5 small nuclear ribonucleoprotein 200 kDa helicase	165
O75676	RPS6KA4	KS6A4_HUMAN	Ribosomal protein S6 kinase alpha-4	361
O75683	SURF6	SURF6_HUMAN	Surfeit locus protein 6	579
O75688	PPM1B	PPM1B_HUMAN	Protein phosphatase 1B	1217
O75691	UTP20	UTP20_HUMAN	Small subunit processome component 20 homolog	920
O75694	NUP155	NU155_HUMAN	Nuclear pore complex protein Nup155	1379
O75695	RP2	XRP2_HUMAN	Protein XRP2	166
O75717	WDHD1	WDHD1_HUMAN	WD repeat and HMG-box DNA-binding protein 1	167
O75718	CRTAP	CRTAP_HUMAN	Cartilage-associated protein	168
O75746	SLC25A12	CMC1_HUMAN	Calcium-binding mitochondrial carrier protein Aralar1	97
O75787	ATP6AP2	RENR_HUMAN	Renin receptor	169
O75792	RNASEH2A	RNH2A_HUMAN	Ribonuclease H2 subunit A	1268
O75821	EIF3G	EIF3G_HUMAN	Eukaryotic translation initiation factor 3 subunit G	584
O75822	EIF3J	EIF3J_HUMAN	Eukaryotic translation initiation factor 3 subunit J	783
O75828	CBR3	CBR3_HUMAN	Carbonyl reductase [NADPH] 3	170
O75832	PSMD10	PSD10_HUMAN	26S proteasome non-ATPase regulatory subunit 10	171
O75843	AP1G2	AP1G2_HUMAN	AP-1 complex subunit gamma-like 2	1531
O75844	ZMPSTE24	FACE1_HUMAN	CAAX prenyl protease 1 homolog	943
O75874	IDH1	IDHC_HUMAN	Isocitrate dehydrogenase [NADP] cytoplasmic	172
O75880	SCO1	SCO1_HUMAN	Protein SCO1 homolog, mitochondrial	212
O75907	DGAT1	DGAT1_HUMAN	Diacylglycerol O-acyltransferase 1	173
O75909	CCNK	CCNK_HUMAN	Cyclin-K	1107
O75911	DHRS3	DHRS3_HUMAN	Short-chain dehydrogenase/reductase 3	1342
O75915	ARL6IP5	PRAF3_HUMAN	PRA1 family protein 3	866
O75923	DYSF	DYSF_HUMAN	Dysferlin	174
O75934	BCAS2	SPF27_HUMAN	Pre-mRNA-splicing factor SPF27	175
O75935	DCTN3	DCTN3_HUMAN	Dynactin subunit 3	1736
O75937	DNAJC8	DNJC8_HUMAN	DnaJ homolog subfamily C member 8	1702
O75940	SMNDC1	SPF30_HUMAN	Survival of motor neuron-related-splicing factor 30	176
O75947	ATP5PD	ATP5H_HUMAN	ATP synthase subunit d, mitochondrial	177
O75955	FLOT1	FLOT1_HUMAN	Flotillin-1	178
O75976	CPD	CBPD_HUMAN	Carboxypeptidase D	179
O76003	GLRX3	GLRX3_HUMAN	Glutaredoxin-3	180
O76021	RSL1D1	RL1D1_HUMAN	Ribosomal L1 domain-containing protein 1	920
O76024	WFS1	WFS1_HUMAN	Wolframin	181
O76031	CLPX	CLPX_HUMAN	ATP-dependent Clp protease ATP-binding subunit clpX-like, mitochondrial	1589
O76054	SEC14L2	S14L2_HUMAN	SEC14-like protein 2	182
O76071	CIAO1	CIAO1_HUMAN	Probable cytosolic iron-sulfur protein assembly protein CIAO1	704
O76094	SRP72	SRP72_HUMAN	Signal recognition particle subunit SRP72	1686
O94760	DDAH1	DDAH1_HUMAN	N(G),N(G)-dimethylarginine dimethylaminohydrolase 1	183
O94763	URI1	RMP_HUMAN	Unconventional prefoldin RPB5 interactor 1	301
O94766	B3GAT3	B3GA3_HUMAN	Galactosylgalactosylxylosylprotein 3-beta-glucuronosyltransferase 3	184
O94776	MTA2	MTA2_HUMAN	Metastasis-associated protein MTA2	185
O94804	STK10	STK10_HUMAN	Serine/threonine-protein kinase 10	393
O94819	KBTBD11	KBTBB_HUMAN	Kelch repeat and BTB domain-containing protein 11	1537
O94822	LTN1	LTN1_HUMAN	E3 ubiquitin-protein ligase listerin	186
O94826	TOMM70	TOM70_HUMAN	Mitochondrial import receptor subunit TOM70	187
O94832	MYO1D	MYO1D_HUMAN	Unconventional myosin-Id	683
O94851	MICAL2	MICA2_HUMAN	[F-actin]-monooxygenase MICAL2	521
O94855	SEC24D	SC24D_HUMAN	Protein transport protein Sec24D	660
O94874	UFL1	UFL1_HUMAN	E3 UFM1-protein ligase 1	188
O94875	SORBS2	SRBS2_HUMAN	Sorbin and SH3 domain-containing protein 2	1729
O94886	TMEM63A	CSCL1_HUMAN	CSC1-like protein 1	106
O94887	FARP2	FARP2_HUMAN	FERM, ARHGEF and pleckstrin domain-containing protein 2	821
O94901	SUN1	SUN1_HUMAN	SUN domain-containing protein 1	189
O94903	PLPBP	PLPHP_HUMAN	Pyridoxal phosphate homeostasis protein	190
O94905	ERLIN2	ERLN2_HUMAN	Erlin-2	191
O94906	PRPF6	PRP6_HUMAN	Pre-mRNA-processing factor 6	192
O94913	PCF11	PCF11_HUMAN	Pre-mRNA cleavage complex 2 protein Pcf11	193
O94915	FRYL	FRYL_HUMAN	Protein furry homolog-like	690
O94919	ENDOD1	ENDD1_HUMAN	Endonuclease domain-containing 1 protein	819
O94925	GLS	GLSK_HUMAN	Glutaminase kidney isoform, mitochondrial	344
O94966	USP19	UBP19_HUMAN	Ubiquitin carboxyl-terminal hydrolase 19	194
O94973	AP2A2	AP2A2_HUMAN	AP-2 complex subunit alpha-2	734
O94979	SEC31A	SC31A_HUMAN	Protein transport protein Sec31A	1574
O94992	HEXIM1	HEXI1_HUMAN	Protein HEXIM1	195
O95049	TJP3	ZO3_HUMAN	Tight junction protein ZO-3	196
O95070	YIF1A	YIF1A_HUMAN	Protein YIF1A	197
O95071	UBR5	UBR5_HUMAN	E3 ubiquitin-protein ligase UBR5	825
O95140	MFN2	MFN2_HUMAN	Mitofusin-2	1779
O95154	AKR7A3	ARK73_HUMAN	Aflatoxin B1 aldehyde reductase member 3	198
O95155	UBE4B	UBE4B_HUMAN	Ubiquitin conjugation factor E4 B	199
O95163	ELP1	ELP1_HUMAN	Elongator complex protein 1	200
O95164	UBL3	UBL3_HUMAN	Ubiquitin-like protein 3	201
O95167	NDUFA3	NDUA3_HUMAN	NADH dehydrogenase [ubiquinone] 1 alpha subcomplex subunit 3	210
O95168	NDUFB4	NDUB4_HUMAN	NADH dehydrogenase [ubiquinone] 1 beta subcomplex subunit 4	612
O95169	NDUFB8	NDUB8_HUMAN	NADH dehydrogenase [ubiquinone] 1 beta subcomplex subunit 8, mitochondrial	202
O95171	SCEL	SCEL_HUMAN	Sciellin	203
O95182	NDUFA7	NDUA7_HUMAN	NADH dehydrogenase [ubiquinone] 1 alpha subcomplex subunit 7	421
O95197	RTN3	RTN3_HUMAN	Reticulon-3	191
O95202	LETM1	LETM1_HUMAN	Mitochondrial proton/calcium exchanger protein	204
O95218	ZRANB2	ZRAB2_HUMAN	Zinc finger Ran-binding domain-containing protein 2	799
O95219	SNX4	SNX4_HUMAN	Sorting nexin-4	205
O95232	LUC7L3	LC7L3_HUMAN	Luc7-like protein 3	206
O95236	APOL3	APOL3_HUMAN	Apolipoprotein L3	1784
O95239	KIF4A	KIF4A_HUMAN	Chromosome-associated kinesin KIF4A	207
O95248	SBF1	MTMR5_HUMAN	Myotubularin-related protein 5	1609
O95249	GOSR1	GOSR1_HUMAN	Golgi SNAP receptor complex member 1	236
O95260	ATE1	ATE1_HUMAN	Arginyl-tRNA--protein transferase 1	208
O95292	VAPB	VAPB_HUMAN	Vesicle-associated membrane protein-associated protein B/C	693
O95294	RASAL1	RASL1_HUMAN	RasGAP-activating-like protein 1	493
O95297	MPZL1	MPZL1_HUMAN	Myelin protein zero-like protein 1	209
O95298	NDUFC2	NDUC2_HUMAN	NADH dehydrogenase [ubiquinone] 1 subunit C2	210
O95299	NDUFA10	NDUAA_HUMAN	NADH dehydrogenase [ubiquinone] 1 alpha subcomplex subunit 10, mitochondrial	210
O95302	FKBP9	FKBP9_HUMAN	Peptidyl-prolyl cis-trans isomerase FKBP9	168
O95319	CELF2	CELF2_HUMAN	CUGBP Elav-like family member 2	595
O95336	PGLS	6PGL_HUMAN	6-phosphogluconolactonase	1628
O95340	PAPSS2	PAPS2_HUMAN	Bifunctional 3'-phosphoadenosine 5'-phosphosulfate synthase 2	1562
O95347	SMC2	SMC2_HUMAN	Structural maintenance of chromosomes protein 2	515
O95352	ATG7	ATG7_HUMAN	Ubiquitin-like modifier-activating enzyme ATG7	84
O95359	TACC2	TACC2_HUMAN	Transforming acidic coiled-coil-containing protein 2	1397
O95361	TRIM16	TRI16_HUMAN	Tripartite motif-containing protein 16	211
O95363	FARS2	SYFM_HUMAN	Phenylalanine--tRNA ligase, mitochondrial	212
O95372	LYPLA2	LYPA2_HUMAN	Acyl-protein thioesterase 2	338
O95373	IPO7	IPO7_HUMAN	Importin-7	673
O95382	MAP3K6	M3K6_HUMAN	Mitogen-activated protein kinase kinase kinase 6	213
O95391	SLU7	SLU7_HUMAN	Pre-mRNA-splicing factor SLU7	214
O95394	PGM3	AGM1_HUMAN	Phosphoacetylglucosamine mutase	528
O95395	GCNT3	GCNT3_HUMAN	Beta-1,3-galactosyl-O-glycosyl-glycoprotein beta-1,6-N-acetylglucosaminyltransferase 3	215
O95400	CD2BP2	CD2B2_HUMAN	CD2 antigen cytoplasmic tail-binding protein 2	711
O95425	SVIL	SVIL_HUMAN	Supervillin	620
O95428	PAPLN	PPN_HUMAN	Papilin	426
O95429	BAG4	BAG4_HUMAN	BAG family molecular chaperone regulator 4	216
O95433	AHSA1	AHSA1_HUMAN	Activator of 90 kDa heat shock protein ATPase homolog 1	217
O95453	PARN	PARN_HUMAN	Poly(A)-specific ribonuclease PARN	1312
O95456	PSMG1	PSMG1_HUMAN	Proteasome assembly chaperone 1	466
O95466	FMNL1	FMNL1_HUMAN	Formin-like protein 1	218
O95470	SGPL1	SGPL1_HUMAN	Sphingosine-1-phosphate lyase 1	219
O95479	H6PD	G6PE_HUMAN	GDH/6PGL endoplasmic bifunctional protein	770
O95486	SEC24A	SC24A_HUMAN	Protein transport protein Sec24A	983
O95487	SEC24B	SC24B_HUMAN	Protein transport protein Sec24B	699
O95497	VNN1	VNN1_HUMAN	Pantetheinase	220
O95544	NADK	NADK_HUMAN	NAD kinase	1332
O95563	MPC2	MPC2_HUMAN	Mitochondrial pyruvate carrier 2	355
O95571	ETHE1	ETHE1_HUMAN	Persulfide dioxygenase ETHE1, mitochondrial	801
O95573	ACSL3	ACSL3_HUMAN	Long-chain-fatty-acid--CoA ligase 3	1689
O95602	POLR1A	RPA1_HUMAN	DNA-directed RNA polymerase I subunit RPA1	221
O95630	STAMBP	STABP_HUMAN	STAM-binding protein	222
O95671	ASMTL	ASML_HUMAN	Probable bifunctional dTTP/UTP pyrophosphatase/methyltransferase protein	223
O95674	CDS2	CDS2_HUMAN	Phosphatidate cytidylyltransferase 2	989
O95678	KRT75	K2C75_HUMAN	Keratin, type II cytoskeletal 75	1047
O95696	BRD1	BRD1_HUMAN	Bromodomain-containing protein 1	224
O95707	POP4	RPP29_HUMAN	Ribonuclease P protein subunit p29	225
O95716	RAB3D	RAB3D_HUMAN	Ras-related protein Rab-3D	698
O95721	SNAP29	SNP29_HUMAN	Synaptosomal-associated protein 29	695
O95747	OXSR1	OXSR1_HUMAN	Serine/threonine-protein kinase OSR1	583
O95749	GGPS1	GGPPS_HUMAN	Geranylgeranyl pyrophosphate synthase	591
O95757	HSPA4L	HS74L_HUMAN	Heat shock 70 kDa protein 4L	505
O95758	PTBP3	PTBP3_HUMAN	Polypyrimidine tract-binding protein 3	1223
O95777	LSM8	LSM8_HUMAN	U6 snRNA-associated Sm-like protein LSm8	711
O95782	AP2A1	AP2A1_HUMAN	AP-2 complex subunit alpha-1	1639
O95785	WIZ	WIZ_HUMAN	Protein Wiz	226
O95786	DDX58	DDX58_HUMAN	Antiviral innate immune response receptor RIG-I	482
O95793	STAU1	STAU1_HUMAN	Double-stranded RNA-binding protein Staufen homolog 1	227
O95810	CAVIN2	CAVN2_HUMAN	Caveolae-associated protein 2	1729
O95816	BAG2	BAG2_HUMAN	BAG family molecular chaperone regulator 2	1608
O95817	BAG3	BAG3_HUMAN	BAG family molecular chaperone regulator 3	228
O95819	MAP4K4	M4K4_HUMAN	Mitogen-activated protein kinase kinase kinase kinase 4	620
O95822	MLYCD	DCMC_HUMAN	Malonyl-CoA decarboxylase, mitochondrial	780
O95831	AIFM1	AIFM1_HUMAN	Apoptosis-inducing factor 1, mitochondrial	229
O95833	CLIC3	CLIC3_HUMAN	Chloride intracellular channel protein 3	1697
O95834	EML2	EMAL2_HUMAN	Echinoderm microtubule-associated protein-like 2	230
O95861	BPNT1	BPNT1_HUMAN	3'(2'),5'-bisphosphate nucleotidase 1	1263
O95865	DDAH2	DDAH2_HUMAN	N(G),N(G)-dimethylarginine dimethylaminohydrolase 2	231
O95870	ABHD16A	ABHGA_HUMAN	Phosphatidylserine lipase ABHD16A	320
O95881	TXNDC12	TXD12_HUMAN	Thioredoxin domain-containing protein 12	438
O95967	EFEMP2	FBLN4_HUMAN	EGF-containing fibulin-like extracellular matrix protein 2	232
O95985	TOP3B	TOP3B_HUMAN	DNA topoisomerase 3-beta-1	233
O95994	AGR2	AGR2_HUMAN	Anterior gradient protein 2 homolog	1127
O95999	BCL10	BCL10_HUMAN	B-cell lymphoma/leukemia 10	234
O96000	NDUFB10	NDUBA_HUMAN	NADH dehydrogenase [ubiquinone] 1 beta subcomplex subunit 10	612
O96005	CLPTM1	CLPT1_HUMAN	Cleft lip and palate transmembrane protein 1	235
O96008	TOMM40	TOM40_HUMAN	Mitochondrial import receptor subunit TOM40 homolog	658
O96011	PEX11B	PX11B_HUMAN	Peroxisomal membrane protein 11B	956
O96013	PAK4	PAK4_HUMAN	Serine/threonine-protein kinase PAK 4	236
O96019	ACTL6A	ACL6A_HUMAN	Actin-like protein 6A	975
P00167	CYB5A	CYB5_HUMAN	Cytochrome b5	1377
P00325	ADH1B	ADH1B_HUMAN	All-trans-retinol dehydrogenase [NAD(+)] ADH1B	1729
P00326	ADH1C	ADH1G_HUMAN	Alcohol dehydrogenase 1C	237
P00338	LDHA	LDHA_HUMAN	L-lactate dehydrogenase A chain	691
P00352	ALDH1A1	AL1A1_HUMAN	Retinal dehydrogenase 1	859
P00367	GLUD1	DHE3_HUMAN	Glutamate dehydrogenase 1, mitochondrial	355
P00387	CYB5R3	NB5R3_HUMAN	NADH-cytochrome b5 reductase 3	1086
P00390	GSR	GSHR_HUMAN	Glutathione reductase, mitochondrial	238
P00403	MT-CO2	COX2_HUMAN	Cytochrome c oxidase subunit 2	612
P00450	CP	CERU_HUMAN	Ceruloplasmin	247
P00488	F13A1	F13A_HUMAN	Coagulation factor XIII A chain	257
P00491	PNP	PNPH_HUMAN	Purine nucleoside phosphorylase	239
P00492	HPRT1	HPRT_HUMAN	Hypoxanthine-guanine phosphoribosyltransferase	240
P00505	GOT2	AATM_HUMAN	Aspartate aminotransferase, mitochondrial	518
P00533	EGFR	EGFR_HUMAN	Epidermal growth factor receptor	1593
P00558	PGK1	PGK1_HUMAN	Phosphoglycerate kinase 1	240
P00568	AK1	KAD1_HUMAN	Adenylate kinase isoenzyme 1	550
P00734	F2	THRB_HUMAN	Prothrombin	255
P00736	C1R	C1R_HUMAN	Complement C1r subcomponent	256
P00738	HP	HPT_HUMAN	Haptoglobin	254
P00740	F9	FA9_HUMAN	Coagulation factor IX	261
P00742	F10	FA10_HUMAN	Coagulation factor X	241
P00747	PLG	PLMN_HUMAN	Plasminogen	241
P00748	F12	FA12_HUMAN	Coagulation factor XII	247
P00751	CFB	CFAB_HUMAN	Complement factor B	242
P00813	ADA	ADA_HUMAN	Adenosine deaminase	243
P00915	CA1	CAH1_HUMAN	Carbonic anhydrase 1	740
P00918	CA2	CAH2_HUMAN	Carbonic anhydrase 2	244
P00966	ASS1	ASSY_HUMAN	Argininosuccinate synthase	1164
P00973	OAS1	OAS1_HUMAN	2'-5'-oligoadenylate synthase 1	482
P01008	SERPINC1	ANT3_HUMAN	Antithrombin-III	241
P01009	SERPINA1	A1AT_HUMAN	Alpha-1-antitrypsin	247
P01011	SERPINA3	AACT_HUMAN	Alpha-1-antichymotrypsin	245
P01019	AGT	ANGT_HUMAN	Angiotensinogen	247
P01023	A2M	A2MG_HUMAN	Alpha-2-macroglobulin	254
P01024	C3	CO3_HUMAN	Complement C3	245
P01031	C5	CO5_HUMAN	Complement C5	246
P01040	CSTA	CYTA_HUMAN	Cystatin-A	1092
P01042	KNG1	KNG1_HUMAN	Kininogen-1	247
P01116	KRAS	RASK_HUMAN	GTPase KRas	248
P01137	TGFB1	TGFB1_HUMAN	Transforming growth factor beta-1 proprotein	274
P01591	JCHAIN	IGJ_HUMAN	Immunoglobulin J chain	252
P01714	IGLV3-19	LV319_HUMAN	Immunoglobulin lambda variable 3-19	249
P01780	IGHV3-7	HV307_HUMAN	Immunoglobulin heavy variable 3-7	250
P01833	PIGR	PIGR_HUMAN	Polymeric immunoglobulin receptor	1162
P01834	IGKC	IGKC_HUMAN	Immunoglobulin kappa constant	250
P01857	IGHG1	IGHG1_HUMAN	Immunoglobulin heavy constant gamma 1	250
P01859	IGHG2	IGHG2_HUMAN	Immunoglobulin heavy constant gamma 2	250
P01861	IGHG4	IGHG4_HUMAN	Immunoglobulin heavy constant gamma 4	251
P01871	IGHM	IGHM_HUMAN	Immunoglobulin heavy constant mu	250
P01876	IGHA1	IGHA1_HUMAN	Immunoglobulin heavy constant alpha 1	252
P01877	IGHA2	IGHA2_HUMAN	Immunoglobulin heavy constant alpha 2	252
P01889	HLA-B	HLAB_HUMAN	HLA class I histocompatibility antigen, B alpha chain	253
P01903	HLA-DRA	DRA_HUMAN	HLA class II histocompatibility antigen, DR alpha chain	1161
P01920	HLA-DQB1	DQB1_HUMAN	HLA class II histocompatibility antigen, DQ beta 1 chain	1784
P02042	HBD	HBD_HUMAN	Hemoglobin subunit delta	740
P02452	COL1A1	CO1A1_HUMAN	Collagen alpha-1(I) chain	301
P02461	COL3A1	CO3A1_HUMAN	Collagen alpha-1(III) chain	301
P02462	COL4A1	CO4A1_HUMAN	Collagen alpha-1(IV) chain	936
P02511	CRYAB	CRYAB_HUMAN	Alpha-crystallin B chain	771
P02533	KRT14	K1C14_HUMAN	Keratin, type I cytoskeletal 14	317
P02538	KRT6A	K2C6A_HUMAN	Keratin, type II cytoskeletal 6A	115
P02545	LMNA	LMNA_HUMAN	Prelamin-A/C	189
P02549	SPTA1	SPTA1_HUMAN	Spectrin alpha chain, erythrocytic 1	342
P02647	APOA1	APOA1_HUMAN	Apolipoprotein A-I	254
P02649	APOE	APOE_HUMAN	Apolipoprotein E	261
P02654	APOC1	APOC1_HUMAN	Apolipoprotein C-I	261
P02656	APOC3	APOC3_HUMAN	Apolipoprotein C-III	247
P02671	FGA	FIBA_HUMAN	Fibrinogen alpha chain	255
P02675	FGB	FIBB_HUMAN	Fibrinogen beta chain	255
P02679	FGG	FIBG_HUMAN	Fibrinogen gamma chain	255
P02730	SLC4A1	B3AT_HUMAN	Band 3 anion transport protein	342
P02741	CRP	CRP_HUMAN	C-reactive protein	246
P02743	APCS	SAMP_HUMAN	Serum amyloid P-component	261
P02746	C1QB	C1QB_HUMAN	Complement C1q subcomponent subunit B	256
P02747	C1QC	C1QC_HUMAN	Complement C1q subcomponent subunit C	256
P02748	C9	CO9_HUMAN	Complement component C9	246
P02750	LRG1	A2GL_HUMAN	Leucine-rich alpha-2-glycoprotein	254
P02751	FN1	FINC_HUMAN	Fibronectin	256
P02753	RBP4	RET4_HUMAN	Retinol-binding protein 4	247
P02760	AMBP	AMBP_HUMAN	Protein AMBP	257
P02763	ORM1	A1AG1_HUMAN	Alpha-1-acid glycoprotein 1	247
P02765	AHSG	FETUA_HUMAN	Alpha-2-HS-glycoprotein	254
P02766	TTR	TTHY_HUMAN	Transthyretin	254
P02768	ALB	ALBU_HUMAN	Albumin	254
P02774	GC	VTDB_HUMAN	Vitamin D-binding protein	254
P02786	TFRC	TFR1_HUMAN	Transferrin receptor protein 1	876
P02787	TF	TRFE_HUMAN	Serotransferrin	254
P02788	LTF	TRFL_HUMAN	Lactotransferrin	258
P02790	HPX	HEMO_HUMAN	Hemopexin	254
P02792	FTL	FRIL_HUMAN	Ferritin light chain	259
P02794	FTH1	FRIH_HUMAN	Ferritin heavy chain	259
P02810	PRH1	PRPC_HUMAN	Salivary acidic proline-rich phosphoprotein 1/2	260
P03905	MT-ND4	NU4M_HUMAN	NADH-ubiquinone oxidoreductase chain 4	612
P03952	KLKB1	KLKB1_HUMAN	Plasma kallikrein	247
P03956	MMP1	MMP1_HUMAN	Interstitial collagenase	261
P04003	C4BPA	C4BPA_HUMAN	C4b-binding protein alpha chain	241
P04004	VTN	VTNC_HUMAN	Vitronectin	261
P04040	CAT	CATA_HUMAN	Catalase	740
P04062	GBA	GLCM_HUMAN	Lysosomal acid glucosylceramidase	1776
P04066	FUCA1	FUCO_HUMAN	Tissue alpha-L-fucosidase	1761
P04075	ALDOA	ALDOA_HUMAN	Fructose-bisphosphate aldolase A	284
P04080	CSTB	CYTB_HUMAN	Cystatin-B	262
P04083	ANXA1	ANXA1_HUMAN	Annexin A1	262
P04114	APOB	APOB_HUMAN	Apolipoprotein B-100	241
P04179	SOD2	SODM_HUMAN	Superoxide dismutase [Mn], mitochondrial	456
P04181	OAT	OAT_HUMAN	Ornithine aminotransferase, mitochondrial	263
P04196	HRG	HRG_HUMAN	Histidine-rich glycoprotein	241
P04217	A1BG	A1BG_HUMAN	Alpha-1B-glycoprotein	247
P04233	CD74	HG2A_HUMAN	HLA class II histocompatibility antigen gamma chain	1717
P04259	KRT6B	K2C6B_HUMAN	Keratin, type II cytoskeletal 6B	317
P04264	KRT1	K2C1_HUMAN	Keratin, type II cytoskeletal 1	264
P04275	VWF	VWF_HUMAN	von Willebrand factor	383
P04406	GAPDH	G3P_HUMAN	Glyceraldehyde-3-phosphate dehydrogenase	284
P04424	ASL	ARLY_HUMAN	Argininosuccinate lyase	183
P04439	HLA-A	HLAA_HUMAN	HLA class I histocompatibility antigen, A alpha chain	265
P04440	HLA-DPB1	DPB1_HUMAN	HLA class II histocompatibility antigen, DP beta 1 chain	266
P04626	ERBB2	ERBB2_HUMAN	Receptor tyrosine-protein kinase erbB-2	267
P04632	CAPNS1	CPNS1_HUMAN	Calpain small subunit 1	268
P04792	HSPB1	HSPB1_HUMAN	Heat shock protein beta-1	269
P04839	CYBB	CY24B_HUMAN	Cytochrome b-245 heavy chain	275
P04843	RPN1	RPN1_HUMAN	Dolichyl-diphosphooligosaccharide--protein glycosyltransferase subunit 1	270
P04844	RPN2	RPN2_HUMAN	Dolichyl-diphosphooligosaccharide--protein glycosyltransferase subunit 2	271
P04899	GNAI2	GNAI2_HUMAN	Guanine nucleotide-binding protein G(i) subunit alpha-2	272
P04920	SLC4A2	B3A2_HUMAN	Anion exchange protein 2	198
P05023	ATP1A1	AT1A1_HUMAN	Sodium/potassium-transporting ATPase subunit alpha-1	683
P05026	ATP1B1	AT1B1_HUMAN	Sodium/potassium-transporting ATPase subunit beta-1	683
P05062	ALDOB	ALDOB_HUMAN	Fructose-bisphosphate aldolase B	421
P05089	ARG1	ARGI1_HUMAN	Arginase-1	507
P05090	APOD	APOD_HUMAN	Apolipoprotein D	133
P05091	ALDH2	ALDH2_HUMAN	Aldehyde dehydrogenase, mitochondrial	273
P05106	ITGB3	ITB3_HUMAN	Integrin beta-3	274
P05107	ITGB2	ITB2_HUMAN	Integrin beta-2	275
P05109	S100A8	S10A8_HUMAN	Protein S100-A8	276
P05114	HMGN1	HMGN1_HUMAN	Non-histone chromosomal protein HMG-14	15
P05120	SERPINB2	PAI2_HUMAN	Plasminogen activator inhibitor 2	292
P05121	SERPINE1	PAI1_HUMAN	Plasminogen activator inhibitor 1	261
P05141	SLC25A5	ADT2_HUMAN	ADP/ATP translocase 2	1601
P05155	SERPING1	IC1_HUMAN	Plasma protease C1 inhibitor	247
P05156	CFI	CFAI_HUMAN	Complement factor I	247
P05161	ISG15	ISG15_HUMAN	Ubiquitin-like protein ISG15	330
P05164	MPO	PERM_HUMAN	Myeloperoxidase	258
P05165	PCCA	PCCA_HUMAN	Propionyl-CoA carboxylase alpha chain, mitochondrial	277
P05166	PCCB	PCCB_HUMAN	Propionyl-CoA carboxylase beta chain, mitochondrial	277
P05198	EIF2S1	IF2A_HUMAN	Eukaryotic translation initiation factor 2 subunit 1	786
P05362	ICAM1	ICAM1_HUMAN	Intercellular adhesion molecule 1	9
P05387	RPLP2	RLA2_HUMAN	60S acidic ribosomal protein P2	597
P05388	RPLP0	RLA0_HUMAN	60S acidic ribosomal protein P0	278
P05423	POLR3D	RPC4_HUMAN	DNA-directed RNA polymerase III subunit RPC4	279
P05452	CLEC3B	TETN_HUMAN	Tetranectin	437
P05455	SSB	LA_HUMAN	Lupus La protein	1669
P05546	SERPIND1	HEP2_HUMAN	Heparin cofactor 2	246
P05556	ITGB1	ITB1_HUMAN	Integrin beta-1	807
P05771	PRKCB	KPCB_HUMAN	Protein kinase C beta type	481
P05783	KRT18	K1C18_HUMAN	Keratin, type I cytoskeletal 18	280
P05787	KRT8	K2C8_HUMAN	Keratin, type II cytoskeletal 8	280
P05997	COL5A2	CO5A2_HUMAN	Collagen alpha-2(V) chain	619
P06280	GLA	AGAL_HUMAN	Alpha-galactosidase A	281
P06396	GSN	GELS_HUMAN	Gelsolin	1612
P06400	RB1	RB_HUMAN	Retinoblastoma-associated protein	552
P06454	PTMA	PTMA_HUMAN	Prothymosin alpha	15
P06493	CDK1	CDK1_HUMAN	Cyclin-dependent kinase 1	1587
P06576	ATP5F1B	ATPB_HUMAN	ATP synthase subunit beta, mitochondrial	282
P06681	C2	CO2_HUMAN	Complement C2	256
P06702	S100A9	S10A9_HUMAN	Protein S100-A9	276
P06703	S100A6	S10A6_HUMAN	Protein S100-A6	661
P06727	APOA4	APOA4_HUMAN	Apolipoprotein A-IV	247
P06730	EIF4E	IF4E_HUMAN	Eukaryotic translation initiation factor 4E	283
P06731	CEACAM5	CEAM5_HUMAN	Carcinoembryonic antigen-related cell adhesion molecule 5	832
P06733	ENO1	ENOA_HUMAN	Alpha-enolase	284
P06737	PYGL	PYGL_HUMAN	Glycogen phosphorylase, liver form	276
P06744	GPI	G6PI_HUMAN	Glucose-6-phosphate isomerase	240
P06748	NPM1	NPM_HUMAN	Nucleophosmin	1744
P06753	TPM3	TPM3_HUMAN	Tropomyosin alpha-3 chain	794
P06756	ITGAV	ITAV_HUMAN	Integrin alpha-V	807
P06865	HEXA	HEXA_HUMAN	Beta-hexosaminidase subunit alpha	285
P07098	LIPF	LIPG_HUMAN	Gastric triacylglycerol lipase	286
P07099	EPHX1	HYEP_HUMAN	Epoxide hydrolase 1	1687
P07108	DBI	ACBP_HUMAN	Acyl-CoA-binding protein	1783
P07195	LDHB	LDHB_HUMAN	L-lactate dehydrogenase B chain	287
P07199	CENPB	CENPB_HUMAN	Major centromere autoantigen B	1302
P07203	GPX1	GPX1_HUMAN	Glutathione peroxidase 1	1621
P07225	PROS1	PROS_HUMAN	Vitamin K-dependent protein S	241
P07237	P4HB	PDIA1_HUMAN	Protein disulfide-isomerase	288
P07305	H1-0	H10_HUMAN	Histone H1.0	289
P07332	FES	FES_HUMAN	Tyrosine-protein kinase Fes/Fps	946
P07339	CTSD	CATD_HUMAN	Cathepsin D	290
P07355	ANXA2	ANXA2_HUMAN	Annexin A2	422
P07357	C8A	CO8A_HUMAN	Complement component C8 alpha chain	246
P07358	C8B	CO8B_HUMAN	Complement component C8 beta chain	246
P07360	C8G	CO8G_HUMAN	Complement component C8 gamma chain	246
P07384	CAPN1	CAN1_HUMAN	Calpain-1 catalytic subunit	291
P07437	TUBB	TBB5_HUMAN	Tubulin beta chain	1714
P07476	IVL	INVO_HUMAN	Involucrin	292
P07585	DCN	PGS2_HUMAN	Decorin	414
P07602	PSAP	SAP_HUMAN	Prosaposin	293
P07686	HEXB	HEXB_HUMAN	Beta-hexosaminidase subunit beta	285
P07737	PFN1	PROF1_HUMAN	Profilin-1	294
P07738	BPGM	PMGE_HUMAN	Bisphosphoglycerate mutase	740
P07741	APRT	APT_HUMAN	Adenine phosphoribosyltransferase	295
P07814	EPRS1	SYEP_HUMAN	Bifunctional glutamate/proline--tRNA ligase	296
P07858	CTSB	CATB_HUMAN	Cathepsin B	534
P07900	HSP90AA1	HS90A_HUMAN	Heat shock protein HSP 90-alpha	297
P07902	GALT	GALT_HUMAN	Galactose-1-phosphate uridylyltransferase	298
P07910	HNRNPC	HNRPC_HUMAN	Heterogeneous nuclear ribonucleoproteins C1/C2	284
P07919	UQCRH	QCR6_HUMAN	Cytochrome b-c1 complex subunit 6, mitochondrial	184
P07942	LAMB1	LAMB1_HUMAN	Laminin subunit beta-1	299
P07948	LYN	LYN_HUMAN	Tyrosine-protein kinase Lyn	924
P07951	TPM2	TPM2_HUMAN	Tropomyosin beta chain	775
P07954	FH	FUMH_HUMAN	Fumarate hydratase, mitochondrial	300
P07996	THBS1	TSP1_HUMAN	Thrombospondin-1	274
P08123	COL1A2	CO1A2_HUMAN	Collagen alpha-2(I) chain	301
P08133	ANXA6	ANXA6_HUMAN	Annexin A6	302
P08174	CD55	DAF_HUMAN	Complement decay-accelerating factor	303
P08195	SLC3A2	4F2_HUMAN	4F2 cell-surface antigen heavy chain	304
P08236	GUSB	BGLR_HUMAN	Beta-glucuronidase	285
P08237	PFKM	PFKAM_HUMAN	ATP-dependent 6-phosphofructokinase, muscle type	305
P08238	HSP90AB1	HS90B_HUMAN	Heat shock protein HSP 90-beta	338
P08240	SRPRA	SRPRA_HUMAN	Signal recognition particle receptor subunit alpha	306
P08243	ASNS	ASNS_HUMAN	Asparagine synthetase [glutamine-hydrolyzing]	307
P08246	ELANE	ELNE_HUMAN	Neutrophil elastase	258
P08253	MMP2	MMP2_HUMAN	72 kDa type IV collagenase	308
P08294	SOD3	SODE_HUMAN	Extracellular superoxide dismutase [Cu-Zn]	967
P08311	CTSG	CATG_HUMAN	Cathepsin G	258
P08473	MME	NEP_HUMAN	Neprilysin	474
P08514	ITGA2B	ITA2B_HUMAN	Integrin alpha-IIb	274
P08519	LPA	APOA_HUMAN	Apolipoprotein(a)	309
P08559	PDHA1	ODPA_HUMAN	Pyruvate dehydrogenase E1 component subunit alpha, somatic form, mitochondrial	310
P08567	PLEK	PLEK_HUMAN	Pleckstrin	1139
P08571	CD14	CD14_HUMAN	Monocyte differentiation antigen CD14	9
P08572	COL4A2	CO4A2_HUMAN	Collagen alpha-2(IV) chain	299
P08574	CYC1	CY1_HUMAN	Cytochrome c1, heme protein, mitochondrial	370
P08575	PTPRC	PTPRC_HUMAN	Receptor-type tyrosine-protein phosphatase C	311
P08579	SNRPB2	RU2B_HUMAN	U2 small nuclear ribonucleoprotein B''	312
P08603	CFH	CFAH_HUMAN	Complement factor H	245
P08621	SNRNP70	RU17_HUMAN	U1 small nuclear ribonucleoprotein 70 kDa	808
P08631	HCK	HCK_HUMAN	Tyrosine-protein kinase HCK	946
P08648	ITGA5	ITA5_HUMAN	Integrin alpha-5	418
P08651	NFIC	NFIC_HUMAN	Nuclear factor 1 C-type	376
P08670	VIM	VIME_HUMAN	Vimentin	313
P08697	SERPINF2	A2AP_HUMAN	Alpha-2-antiplasmin	241
P08708	RPS17	RS17_HUMAN	40S ribosomal protein S17	717
P08727	KRT19	K1C19_HUMAN	Keratin, type I cytoskeletal 19	280
P08729	KRT7	K2C7_HUMAN	Keratin, type II cytoskeletal 7	314
P08754	GNAI3	GNAI3_HUMAN	Guanine nucleotide-binding protein G(i) subunit alpha	315
P08758	ANXA5	ANXA5_HUMAN	Annexin A5	316
P08779	KRT16	K1C16_HUMAN	Keratin, type I cytoskeletal 16	317
P08842	STS	STS_HUMAN	Steryl-sulfatase	318
P08865	RPSA	RSSA_HUMAN	40S ribosomal protein SA	719
P08962	CD63	CD63_HUMAN	CD63 antigen	319
P09001	MRPL3	RM03_HUMAN	39S ribosomal protein L3, mitochondrial	1344
P09012	SNRPA	SNRPA_HUMAN	U1 small nuclear ribonucleoprotein A	320
P09104	ENO2	ENOG_HUMAN	Gamma-enolase	1426
P09110	ACAA1	THIK_HUMAN	3-ketoacyl-CoA thiolase, peroxisomal	1268
P09211	GSTP1	GSTP1_HUMAN	Glutathione S-transferase P	321
P09234	SNRPC	RU1C_HUMAN	U1 small nuclear ribonucleoprotein C	1135
P09327	VIL1	VILI_HUMAN	Villin-1	832
P09382	LGALS1	LEG1_HUMAN	Galectin-1	322
P09429	HMGB1	HMGB1_HUMAN	High mobility group protein B1	769
P09455	RBP1	RET1_HUMAN	Retinol-binding protein 1	323
P09467	FBP1	F16P1_HUMAN	Fructose-1,6-bisphosphatase 1	1368
P09486	SPARC	SPRC_HUMAN	SPARC	619
P09493	TPM1	TPM1_HUMAN	Tropomyosin alpha-1 chain	775
P09496	CLTA	CLCA_HUMAN	Clathrin light chain A	1614
P09497	CLTB	CLCB_HUMAN	Clathrin light chain B	1268
P09525	ANXA4	ANXA4_HUMAN	Annexin A4	324
P09543	CNP	CN37_HUMAN	2',3'-cyclic-nucleotide 3'-phosphodiesterase	1408
P09601	HMOX1	HMOX1_HUMAN	Heme oxygenase 1	259
P09619	PDGFRB	PGFRB_HUMAN	Platelet-derived growth factor receptor beta	325
P09622	DLD	DLDH_HUMAN	Dihydrolipoyl dehydrogenase, mitochondrial	210
P09651	HNRNPA1	ROA1_HUMAN	Heterogeneous nuclear ribonucleoprotein A1	326
P09661	SNRPA1	RU2A_HUMAN	U2 small nuclear ribonucleoprotein A'	327
P09668	CTSH	CATH_HUMAN	Pro-cathepsin H	890
P09669	COX6C	COX6C_HUMAN	Cytochrome c oxidase subunit 6C	328
P09758	TACSTD2	TACD2_HUMAN	Tumor-associated calcium signal transducer 2	1266
P09769	FGR	FGR_HUMAN	Tyrosine-protein kinase Fgr	474
P09871	C1S	C1S_HUMAN	Complement C1s subcomponent	256
P09874	PARP1	PARP1_HUMAN	Poly [ADP-ribose] polymerase 1	329
P09914	IFIT1	IFIT1_HUMAN	Interferon-induced protein with tetratricopeptide repeats 1	330
P09917	ALOX5	LOX5_HUMAN	Polyunsaturated fatty acid 5-lipoxygenase	275
P09958	FURIN	FURIN_HUMAN	Furin	331
P09960	LTA4H	LKHA4_HUMAN	Leukotriene A-4 hydrolase	639
P09972	ALDOC	ALDOC_HUMAN	Fructose-bisphosphate aldolase C	403
P0C0L4	C4A	CO4A_HUMAN	Complement C4-A	241
P0C0L5	C4B	CO4B_HUMAN	Complement C4-B	245
P0CG12	DERPC	DERPC_HUMAN	Decreased expression in renal and prostate cancer protein	165
P10153	RNASE2	RNAS2_HUMAN	Non-secretory ribonuclease	346
P10155	RO60	RO60_HUMAN	60 kDa SS-A/Ro ribonucleoprotein	1200
P10253	GAA	LYAG_HUMAN	Lysosomal alpha-glucosidase	891
P10301	RRAS	RRAS_HUMAN	Ras-related protein R-Ras	445
P10321	HLA-C	HLAC_HUMAN	HLA class I histocompatibility antigen, C alpha chain	332
P10398	ARAF	ARAF_HUMAN	Serine/threonine-protein kinase A-Raf	577
P10515	DLAT	ODP2_HUMAN	Dihydrolipoyllysine-residue acetyltransferase component of pyruvate dehydrogenase complex, mitochondrial	333
P10586	PTPRF	PTPRF_HUMAN	Receptor-type tyrosine-protein phosphatase F	841
P10599	TXN	THIO_HUMAN	Thioredoxin	334
P10606	COX5B	COX5B_HUMAN	Cytochrome c oxidase subunit 5B, mitochondrial	335
P10619	CTSA	PPGB_HUMAN	Lysosomal protective protein	336
P10620	MGST1	MGST1_HUMAN	Microsomal glutathione S-transferase 1	337
P10643	C7	CO7_HUMAN	Complement component C7	246
P10644	PRKAR1A	KAP0_HUMAN	cAMP-dependent protein kinase type I-alpha regulatory subunit	885
P10645	CHGA	CMGA_HUMAN	Chromogranin-A	159
P10809	HSPD1	CH60_HUMAN	60 kDa heat shock protein, mitochondrial	1247
P10909	CLU	CLUS_HUMAN	Clusterin	261
P11021	HSPA5	BIP_HUMAN	Endoplasmic reticulum chaperone BiP	368
P11047	LAMC1	LAMC1_HUMAN	Laminin subunit gamma-1	299
P11117	ACP2	PPAL_HUMAN	Lysosomal acid phosphatase	1161
P11142	HSPA8	HSP7C_HUMAN	Heat shock cognate 71 kDa protein	338
P11166	SLC2A1	GTR1_HUMAN	Solute carrier family 2, facilitated glucose transporter member 1	1163
P11171	EPB41	41_HUMAN	Protein 4.1	342
P11172	UMPS	UMPS_HUMAN	Uridine 5'-monophosphate synthase	339
P11177	PDHB	ODPB_HUMAN	Pyruvate dehydrogenase E1 component subunit beta, mitochondrial	340
P11182	DBT	ODB2_HUMAN	Lipoamide acyltransferase component of branched-chain alpha-keto acid dehydrogenase complex, mitochondrial	177
P11215	ITGAM	ITAM_HUMAN	Integrin alpha-M	474
P11216	PYGB	PYGB_HUMAN	Glycogen phosphorylase, brain form	801
P11234	RALB	RALB_HUMAN	Ras-related protein Ral-B	809
P11274	BCR	BCR_HUMAN	Breakpoint cluster region protein	341
P11277	SPTB	SPTB1_HUMAN	Spectrin beta chain, erythrocytic	342
P11279	LAMP1	LAMP1_HUMAN	Lysosome-associated membrane glycoprotein 1	343
P11310	ACADM	ACADM_HUMAN	Medium-chain specific acyl-CoA dehydrogenase, mitochondrial	867
P11387	TOP1	TOP1_HUMAN	DNA topoisomerase 1	344
P11388	TOP2A	TOP2A_HUMAN	DNA topoisomerase 2-alpha	849
P11413	G6PD	G6PD_HUMAN	Glucose-6-phosphate 1-dehydrogenase	345
P11441	UBL4A	UBL4A_HUMAN	Ubiquitin-like protein 4A	1555
P11498	PC	PYC_HUMAN	Pyruvate carboxylase, mitochondrial	771
P11532	DMD	DMD_HUMAN	Dystrophin	868
P11586	MTHFD1	C1TC_HUMAN	C-1-tetrahydrofolate synthase, cytoplasmic	297
P11678	EPX	PERE_HUMAN	Eosinophil peroxidase	346
P11717	IGF2R	MPRI_HUMAN	Cation-independent mannose-6-phosphate receptor	1064
P11766	ADH5	ADHX_HUMAN	Alcohol dehydrogenase class-3	890
P11940	PABPC1	PABP1_HUMAN	Polyadenylate-binding protein 1	347
P12004	PCNA	PCNA_HUMAN	Proliferating cell nuclear antigen	942
P12074	COX6A1	CX6A1_HUMAN	Cytochrome c oxidase subunit 6A1, mitochondrial	348
P12081	HARS1	HARS1_HUMAN	Histidine--tRNA ligase, cytoplasmic	726
P12109	COL6A1	CO6A1_HUMAN	Collagen alpha-1(VI) chain	349
P12110	COL6A2	CO6A2_HUMAN	Collagen alpha-2(VI) chain	349
P12111	COL6A3	CO6A3_HUMAN	Collagen alpha-3(VI) chain	349
P12235	SLC25A4	ADT1_HUMAN	ADP/ATP translocase 1	350
P12259	F5	FA5_HUMAN	Coagulation factor V	241
P12268	IMPDH2	IMDH2_HUMAN	Inosine-5'-monophosphate dehydrogenase 2	180
P12270	TPR	TPR_HUMAN	Nucleoprotein TPR	1193
P12273	PIP	PIP_HUMAN	Prolactin-inducible protein	351
P12277	CKB	KCRB_HUMAN	Creatine kinase B-type	352
P12429	ANXA3	ANXA3_HUMAN	Annexin A3	1298
P12532	CKMT1A	KCRU_HUMAN	Creatine kinase U-type, mitochondrial	1273
P12694	BCKDHA	ODBA_HUMAN	2-oxoisovalerate dehydrogenase subunit alpha, mitochondrial	310
P12724	RNASE3	ECP_HUMAN	Eosinophil cationic protein	346
P12814	ACTN1	ACTN1_HUMAN	Alpha-actinin-1	353
P12821	ACE	ACE_HUMAN	Angiotensin-converting enzyme	316
P12830	CDH1	CADH1_HUMAN	Cadherin-1	518
P12931	SRC	SRC_HUMAN	Proto-oncogene tyrosine-protein kinase Src	273
P12955	PEPD	PEPD_HUMAN	Xaa-Pro dipeptidase	239
P12956	XRCC6	XRCC6_HUMAN	X-ray repair cross-complementing protein 6	354
P13010	XRCC5	XRCC5_HUMAN	X-ray repair cross-complementing protein 5	354
P13051	UNG	UNG_HUMAN	Uracil-DNA glycosylase	111
P13073	COX4I1	COX41_HUMAN	Cytochrome c oxidase subunit 4 isoform 1, mitochondrial	355
P13224	GP1BB	GP1BB_HUMAN	Platelet glycoprotein Ib beta chain	274
P13473	LAMP2	LAMP2_HUMAN	Lysosome-associated membrane glycoprotein 2	356
P13489	RNH1	RINI_HUMAN	Ribonuclease inhibitor	1432
P13498	CYBA	CY24A_HUMAN	Cytochrome b-245 light chain	551
P13611	VCAN	CSPG2_HUMAN	Versican core protein	357
P13612	ITGA4	ITA4_HUMAN	Integrin alpha-4	358
P13639	EEF2	EF2_HUMAN	Elongation factor 2	674
P13645	KRT10	K1C10_HUMAN	Keratin, type I cytoskeletal 10	264
P13646	KRT13	K1C13_HUMAN	Keratin, type I cytoskeletal 13	1663
P13647	KRT5	K2C5_HUMAN	Keratin, type II cytoskeletal 5	434
P13667	PDIA4	PDIA4_HUMAN	Protein disulfide-isomerase A4	359
P13671	C6	CO6_HUMAN	Complement component C6	246
P13674	P4HA1	P4HA1_HUMAN	Prolyl 4-hydroxylase subunit alpha-1	619
P13686	ACP5	PPA5_HUMAN	Tartrate-resistant acid phosphatase type 5	360
P13688	CEACAM1	CEAM1_HUMAN	Carcinoembryonic antigen-related cell adhesion molecule 1	361
P13693	TPT1	TCTP_HUMAN	Translationally-controlled tumor protein	362
P13716	ALAD	HEM2_HUMAN	Delta-aminolevulinic acid dehydratase	740
P13727	PRG2	PRG2_HUMAN	Bone marrow proteoglycan	346
P13747	HLA-E	HLAE_HUMAN	HLA class I histocompatibility antigen, alpha chain E	556
P13796	LCP1	PLSL_HUMAN	Plastin-2	363
P13797	PLS3	PLST_HUMAN	Plastin-3	490
P13798	APEH	ACPH_HUMAN	Acylamino-acid-releasing enzyme	1804
P13804	ETFA	ETFA_HUMAN	Electron transfer flavoprotein subunit alpha, mitochondrial	364
P13807	GYS1	GYS1_HUMAN	Glycogen [starch] synthase, muscle	946
P13861	PRKAR2A	KAP2_HUMAN	cAMP-dependent protein kinase type II-alpha regulatory subunit	1198
P13984	GTF2F2	T2FB_HUMAN	General transcription factor IIF subunit 2	609
P13987	CD59	CD59_HUMAN	CD59 glycoprotein	692
P13995	MTHFD2	MTDC_HUMAN	Bifunctional methylenetetrahydrofolate dehydrogenase/cyclohydrolase, mitochondrial	1744
P14091	CTSE	CATE_HUMAN	Cathepsin E	1700
P14174	MIF	MIF_HUMAN	Macrophage migration inhibitory factor	365
P14209	CD99	CD99_HUMAN	CD99 antigen	1613
P14314	PRKCSH	GLU2B_HUMAN	Glucosidase 2 subunit beta	922
P14317	HCLS1	HCLS1_HUMAN	Hematopoietic lineage cell-specific protein	366
P14324	FDPS	FPPS_HUMAN	Farnesyl pyrophosphate synthase	297
P14384	CPM	CBPM_HUMAN	Carboxypeptidase M	367
P14543	NID1	NID1_HUMAN	Nidogen-1	759
P14550	AKR1A1	AK1A1_HUMAN	Aldo-keto reductase family 1 member A1	1368
P14618	PKM	KPYM_HUMAN	Pyruvate kinase PKM	284
P14621	ACYP2	ACYP2_HUMAN	Acylphosphatase-2	1715
P14625	HSP90B1	ENPL_HUMAN	Endoplasmin	368
P14735	IDE	IDE_HUMAN	Insulin-degrading enzyme	1048
P14780	MMP9	MMP9_HUMAN	Matrix metalloproteinase-9	369
P14854	COX6B1	CX6B1_HUMAN	Cytochrome c oxidase subunit 6B1	370
P14866	HNRNPL	HNRPL_HUMAN	Heterogeneous nuclear ribonucleoprotein L	371
P14868	DARS1	SYDC_HUMAN	Aspartate--tRNA ligase, cytoplasmic	1266
P14923	JUP	PLAK_HUMAN	Junction plakoglobin	380
P14927	UQCRB	QCR7_HUMAN	Cytochrome b-c1 complex subunit 7	612
P15088	CPA3	CBPA3_HUMAN	Mast cell carboxypeptidase A	372
P15104	GLUL	GLNA_HUMAN	Glutamine synthetase	1689
P15121	AKR1B1	ALDR_HUMAN	Aldo-keto reductase family 1 member B1	969
P15144	ANPEP	AMPN_HUMAN	Aminopeptidase N	220
P15170	GSPT1	ERF3A_HUMAN	Eukaryotic peptide chain release factor GTP-binding subunit ERF3A	1312
P15289	ARSA	ARSA_HUMAN	Arylsulfatase A	373
P15291	B4GALT1	B4GT1_HUMAN	Beta-1,4-galactosyltransferase 1	374
P15309	ACP3	PPAP_HUMAN	Prostatic acid phosphatase	1697
P15311	EZR	EZRI_HUMAN	Ezrin	917
P15374	UCHL3	UCHL3_HUMAN	Ubiquitin carboxyl-terminal hydrolase isozyme L3	1352
P15408	FOSL2	FOSL2_HUMAN	Fos-related antigen 2	375
P15428	HPGD	PGDH_HUMAN	15-hydroxyprostaglandin dehydrogenase [NAD(+)]	1179
P15498	VAV1	VAV_HUMAN	Proto-oncogene vav	1290
P15502	ELN	ELN_HUMAN	Elastin	376
P15531	NME1	NDKA_HUMAN	Nucleoside diphosphate kinase A	377
P15559	NQO1	NQO1_HUMAN	NAD(P)H dehydrogenase [quinone] 1	198
P15586	GNS	GNS_HUMAN	N-acetylglucosamine-6-sulfatase	272
P15735	PHKG2	PHKG2_HUMAN	Phosphorylase b kinase gamma catalytic chain, liver/testis isoform	378
P15848	ARSB	ARSB_HUMAN	Arylsulfatase B	358
P15880	RPS2	RS2_HUMAN	40S ribosomal protein S2	379
P15924	DSP	DESP_HUMAN	Desmoplakin	380
P15927	RPA2	RFA2_HUMAN	Replication protein A 32 kDa subunit	520
P15941	MUC1	MUC1_HUMAN	Mucin-1	1803
P16050	ALOX15	LOX15_HUMAN	Polyunsaturated fatty acid lipoxygenase ALOX15	346
P16070	CD44	CD44_HUMAN	CD44 antigen	387
P16144	ITGB4	ITB4_HUMAN	Integrin beta-4	381
P16150	SPN	LEUK_HUMAN	Leukosialin	496
P16152	CBR1	CBR1_HUMAN	Carbonyl reductase [NADPH] 1	1301
P16157	ANK1	ANK1_HUMAN	Ankyrin-1	342
P16219	ACADS	ACADS_HUMAN	Short-chain specific acyl-CoA dehydrogenase, mitochondrial	382
P16278	GLB1	BGAL_HUMAN	Beta-galactosidase	336
P16284	PECAM1	PECA1_HUMAN	Platelet endothelial cell adhesion molecule	383
P16333	NCK1	NCK1_HUMAN	Cytoplasmic protein NCK1	878
P16383	GCFC2	GCFC2_HUMAN	GC-rich sequence DNA-binding factor 2	384
P16401	H1-5	H15_HUMAN	Histone H1.5	924
P16422	EPCAM	EPCAM_HUMAN	Epithelial cell adhesion molecule	385
P16435	POR	NCPR_HUMAN	NADPH--cytochrome P450 reductase	1701
P16452	EPB42	EPB42_HUMAN	Erythrocyte membrane protein band 4.2	342
P16455	MGMT	MGMT_HUMAN	Methylated-DNA--protein-cysteine methyltransferase	386
P16615	ATP2A2	AT2A2_HUMAN	Sarcoplasmic/endoplasmic reticulum calcium ATPase 2	387
P16671	CD36	CD36_HUMAN	Platelet glycoprotein 4	274
P16885	PLCG2	PLCG2_HUMAN	1-phosphatidylinositol 4,5-bisphosphate phosphodiesterase gamma-2	1290
P16930	FAH	FAAA_HUMAN	Fumarylacetoacetase	1690
P16949	STMN1	STMN1_HUMAN	Stathmin	388
P16989	YBX3	YBOX3_HUMAN	Y-box-binding protein 3	980
P17152	TMEM11	TMM11_HUMAN	Transmembrane protein 11, mitochondrial	389
P17174	GOT1	AATC_HUMAN	Aspartate aminotransferase, cytoplasmic	1561
P17213	BPI	BPI_HUMAN	Bactericidal permeability-increasing protein	258
P17252	PRKCA	KPCA_HUMAN	Protein kinase C alpha type	390
P17275	JUNB	JUNB_HUMAN	Transcription factor jun-B	1758
P17301	ITGA2	ITA2_HUMAN	Integrin alpha-2	433
P17480	UBTF	UBF1_HUMAN	Nucleolar transcription factor 1	1154
P17612	PRKACA	KAPCA_HUMAN	cAMP-dependent protein kinase catalytic subunit alpha	391
P17655	CAPN2	CAN2_HUMAN	Calpain-2 catalytic subunit	230
P17661	DES	DESM_HUMAN	Desmin	524
P17706	PTPN2	PTN2_HUMAN	Tyrosine-protein phosphatase non-receptor type 2	772
P17812	CTPS1	PYRG1_HUMAN	CTP synthase 1	1734
P17813	ENG	EGLN_HUMAN	Endoglin	392
P17844	DDX5	DDX5_HUMAN	Probable ATP-dependent RNA helicase DDX5	571
P17858	PFKL	PFKAL_HUMAN	ATP-dependent 6-phosphofructokinase, liver type	1368
P17900	GM2A	SAP3_HUMAN	Ganglioside GM2 activator	407
P17931	LGALS3	LEG3_HUMAN	Galectin-3	801
P17936	IGFBP3	IBP3_HUMAN	Insulin-like growth factor-binding protein 3	393
P17980	PSMC3	PRS6A_HUMAN	26S proteasome regulatory subunit 6A	394
P17987	TCP1	TCPA_HUMAN	T-complex protein 1 subunit alpha	623
P18031	PTPN1	PTN1_HUMAN	Tyrosine-protein phosphatase non-receptor type 1	952
P18074	ERCC2	ERCC2_HUMAN	General transcription and DNA repair factor IIH helicase subunit XPD	102
P18077	RPL35A	RL35A_HUMAN	60S ribosomal protein L35a	441
P18084	ITGB5	ITB5_HUMAN	Integrin beta-5	1178
P18085	ARF4	ARF4_HUMAN	ADP-ribosylation factor 4	1242
P18124	RPL7	RL7_HUMAN	60S ribosomal protein L7	395
P18206	VCL	VINC_HUMAN	Vinculin	967
P18283	GPX2	GPX2_HUMAN	Glutathione peroxidase 2	985
P18428	LBP	LBP_HUMAN	Lipopolysaccharide-binding protein	242
P18433	PTPRA	PTPRA_HUMAN	Receptor-type tyrosine-protein phosphatase alpha	396
P18440	NAT1	ARY1_HUMAN	Arylamine N-acetyltransferase 1	1637
P18510	IL1RN	IL1RA_HUMAN	Interleukin-1 receptor antagonist protein	397
P18583	SON	SON_HUMAN	Protein SON	978
P18615	NELFE	NELFE_HUMAN	Negative elongation factor E	450
P18621	RPL17	RL17_HUMAN	60S ribosomal protein L17	395
P18669	PGAM1	PGAM1_HUMAN	Phosphoglycerate mutase 1	398
P18754	RCC1	RCC1_HUMAN	Regulator of chromosome condensation	894
P18858	LIG1	DNLI1_HUMAN	DNA ligase 1	399
P18859	ATP5PF	ATP5J_HUMAN	ATP synthase-coupling factor 6, mitochondrial	400
P18887	XRCC1	XRCC1_HUMAN	DNA repair protein XRCC1	401
P19012	KRT15	K1C15_HUMAN	Keratin, type I cytoskeletal 15	511
P19013	KRT4	K2C4_HUMAN	Keratin, type II cytoskeletal 4	1663
P19224	UGT1A6	UD16_HUMAN	UDP-glucuronosyltransferase 1-6	594
P19256	CD58	LFA3_HUMAN	Lymphocyte function-associated antigen 3	1435
P19338	NCL	NUCL_HUMAN	Nucleolin	402
P19367	HK1	HXK1_HUMAN	Hexokinase-1	403
P19387	POLR2C	RPB3_HUMAN	DNA-directed RNA polymerase II subunit RPB3	1302
P19388	POLR2E	RPAB1_HUMAN	DNA-directed RNA polymerases I, II, and III subunit RPABC1	978
P19404	NDUFV2	NDUV2_HUMAN	NADH dehydrogenase [ubiquinone] flavoprotein 2, mitochondrial	404
P19474	TRIM21	RO52_HUMAN	E3 ubiquitin-protein ligase TRIM21	405
P19525	EIF2AK2	E2AK2_HUMAN	Interferon-induced, double-stranded RNA-activated protein kinase	330
P19623	SRM	SPEE_HUMAN	Spermidine synthase	1730
P19634	SLC9A1	SL9A1_HUMAN	Sodium/hydrogen exchanger 1	406
P19652	ORM2	A1AG2_HUMAN	Alpha-1-acid glycoprotein 2	254
P19784	CSNK2A2	CSK22_HUMAN	Casein kinase II subunit alpha'	815
P19793	RXRA	RXRA_HUMAN	Retinoic acid receptor RXR-alpha	131
P19801	AOC1	AOC1_HUMAN	Amiloride-sensitive amine oxidase [copper-containing]	832
P19823	ITIH2	ITIH2_HUMAN	Inter-alpha-trypsin inhibitor heavy chain H2	247
P19827	ITIH1	ITIH1_HUMAN	Inter-alpha-trypsin inhibitor heavy chain H1	247
P19838	NFKB1	NFKB1_HUMAN	Nuclear factor NF-kappa-B p105 subunit	143
P19878	NCF2	NCF2_HUMAN	Neutrophil cytosol factor 2	946
P19957	PI3	ELAF_HUMAN	Elafin	1047
P19971	TYMP	TYPH_HUMAN	Thymidine phosphorylase	407
P20020	ATP2B1	AT2B1_HUMAN	Plasma membrane calcium-transporting ATPase 1	408
P20036	HLA-DPA1	DPA1_HUMAN	HLA class II histocompatibility antigen, DP alpha 1 chain	1161
P20042	EIF2S2	IF2B_HUMAN	Eukaryotic translation initiation factor 2 subunit 2	903
P20073	ANXA7	ANXA7_HUMAN	Annexin A7	605
P20160	AZU1	CAP7_HUMAN	Azurocidin	258
P20290	BTF3	BTF3_HUMAN	Transcription factor BTF3	543
P20292	ALOX5AP	AL5AP_HUMAN	Arachidonate 5-lipoxygenase-activating protein	218
P20338	RAB4A	RAB4A_HUMAN	Ras-related protein Rab-4A	1571
P20339	RAB5A	RAB5A_HUMAN	Ras-related protein Rab-5A	409
P20340	RAB6A	RAB6A_HUMAN	Ras-related protein Rab-6A	1212
P20585	MSH3	MSH3_HUMAN	DNA mismatch repair protein Msh3	410
P20591	MX1	MX1_HUMAN	Interferon-induced GTP-binding protein Mx1	482
P20592	MX2	MX2_HUMAN	Interferon-induced GTP-binding protein Mx2	330
P20618	PSMB1	PSB1_HUMAN	Proteasome subunit beta type-1	455
P20645	M6PR	MPRD_HUMAN	Cation-dependent mannose-6-phosphate receptor	411
P20674	COX5A	COX5A_HUMAN	Cytochrome c oxidase subunit 5A, mitochondrial	412
P20700	LMNB1	LMNB1_HUMAN	Lamin-B1	924
P20702	ITGAX	ITAX_HUMAN	Integrin alpha-X	413
P20774	OGN	MIME_HUMAN	Mimecan	414
P20810	CAST	ICAL_HUMAN	Calpastatin	39
P20908	COL5A1	CO5A1_HUMAN	Collagen alpha-1(V) chain	860
P20930	FLG	FILA_HUMAN	Filaggrin	415
P20936	RASA1	RASA1_HUMAN	Ras GTPase-activating protein 1	416
P20962	PTMS	PTMS_HUMAN	Parathymosin	417
P21128	ENDOU	ENDOU_HUMAN	Poly(U)-specific endoribonuclease	1697
P21266	GSTM3	GSTM3_HUMAN	Glutathione S-transferase Mu 3	503
P21281	ATP6V1B2	VATB2_HUMAN	V-type proton ATPase subunit B, brain isoform	583
P21283	ATP6V1C1	VATC1_HUMAN	V-type proton ATPase subunit C 1	856
P21291	CSRP1	CSRP1_HUMAN	Cysteine and glycine-rich protein 1	775
P21333	FLNA	FLNA_HUMAN	Filamin-A	418
P21359	NF1	NF1_HUMAN	Neurofibromin	419
P21397	MAOA	AOFA_HUMAN	Amine oxidase [flavin-containing] A	1365
P21399	ACO1	ACOC_HUMAN	Cytoplasmic aconitate hydratase	859
P21589	NT5E	5NTD_HUMAN	5'-nucleotidase	1817
P21695	GPD1	GPDA_HUMAN	Glycerol-3-phosphate dehydrogenase [NAD(+)], cytoplasmic	500
P21796	VDAC1	VDAC1_HUMAN	Voltage-dependent anion-selective channel protein 1	1365
P21810	BGN	PGS1_HUMAN	Biglycan	420
P21912	SDHB	SDHB_HUMAN	Succinate dehydrogenase [ubiquinone] iron-sulfur subunit, mitochondrial	421
P21926	CD9	CD9_HUMAN	CD9 antigen	422
P21964	COMT	COMT_HUMAN	Catechol O-methyltransferase	423
P21980	TGM2	TGM2_HUMAN	Protein-glutamine gamma-glutamyltransferase 2	1585
P22033	MMUT	MUTA_HUMAN	Methylmalonyl-CoA mutase, mitochondrial	424
P22059	OSBP	OSBP1_HUMAN	Oxysterol-binding protein 1	1394
P22061	PCMT1	PIMT_HUMAN	Protein-L-isoaspartate(D-aspartate) O-methyltransferase	1353
P22087	FBL	FBRL_HUMAN	rRNA 2'-O-methyltransferase fibrillarin	425
P22102	GART	PUR2_HUMAN	Trifunctional purine biosynthetic protein adenosine-3	623
P22105	TNXB	TENX_HUMAN	Tenascin-X	426
P22223	CDH3	CADH3_HUMAN	Cadherin-3	1726
P22234	PAICS	PUR6_HUMAN	Multifunctional protein ADE2	427
P22307	SCP2	NLTP_HUMAN	Non-specific lipid-transfer protein	428
P22314	UBA1	UBA1_HUMAN	Ubiquitin-like modifier-activating enzyme 1	1126
P22352	GPX3	GPX3_HUMAN	Glutathione peroxidase 3	775
P22570	FDXR	ADRO_HUMAN	NADPH:adrenodoxin oxidoreductase, mitochondrial	429
P22626	HNRNPA2B1	ROA2_HUMAN	Heterogeneous nuclear ribonucleoproteins A2/B1	430
P22670	RFX1	RFX1_HUMAN	MHC class II regulatory factor RFX1	431
P22681	CBL	CBL_HUMAN	E3 ubiquitin-protein ligase CBL	432
P22695	UQCRC2	QCR2_HUMAN	Cytochrome b-c1 complex subunit 2, mitochondrial	433
P22735	TGM1	TGM1_HUMAN	Protein-glutamine gamma-glutamyltransferase K	434
P22894	MMP8	MMP8_HUMAN	Neutrophil collagenase	369
P22897	MRC1	MRC1_HUMAN	Macrophage mannose receptor 1	435
P23141	CES1	EST1_HUMAN	Liver carboxylesterase 1	436
P23142	FBLN1	FBLN1_HUMAN	Fibulin-1	437
P23193	TCEA1	TCEA1_HUMAN	Transcription elongation factor A protein 1	1240
P23219	PTGS1	PGH1_HUMAN	Prostaglandin G/H synthase 1	438
P23229	ITGA6	ITA6_HUMAN	Integrin alpha-6	381
P23246	SFPQ	SFPQ_HUMAN	Splicing factor, proline- and glutamine-rich	439
P23258	TUBG1	TBG1_HUMAN	Tubulin gamma-1 chain	440
P23284	PPIB	PPIB_HUMAN	Peptidyl-prolyl cis-trans isomerase B	922
P23368	ME2	MAOM_HUMAN	NAD-dependent malic enzyme, mitochondrial	287
P23381	WARS1	SYWC_HUMAN	Tryptophan--tRNA ligase, cytoplasmic	12
P23396	RPS3	RS3_HUMAN	40S ribosomal protein S3	441
P23458	JAK1	JAK1_HUMAN	Tyrosine-protein kinase JAK1	52
P23469	PTPRE	PTPRE_HUMAN	Receptor-type tyrosine-protein phosphatase epsilon	218
P23470	PTPRG	PTPRG_HUMAN	Receptor-type tyrosine-protein phosphatase gamma	442
P23497	SP100	SP100_HUMAN	Nuclear autoantigen Sp-100	469
P23526	AHCY	SAHH_HUMAN	Adenosylhomocysteinase	187
P23528	CFL1	COF1_HUMAN	Cofilin-1	443
P23588	EIF4B	IF4B_HUMAN	Eukaryotic translation initiation factor 4B	444
P23634	ATP2B4	AT2B4_HUMAN	Plasma membrane calcium-transporting ATPase 4	445
P23743	DGKA	DGKA_HUMAN	Diacylglycerol kinase alpha	1352
P23786	CPT2	CPT2_HUMAN	Carnitine O-palmitoyltransferase 2, mitochondrial	446
P23919	DTYMK	KTHY_HUMAN	Thymidylate kinase	447
P23921	RRM1	RIR1_HUMAN	Ribonucleoside-diphosphate reductase large subunit	448
P23946	CMA1	CMA1_HUMAN	Chymase	372
P24043	LAMA2	LAMA2_HUMAN	Laminin subunit alpha-2	75
P24158	PRTN3	PRTN3_HUMAN	Myeloblastin	258
P24468	NR2F2	COT2_HUMAN	COUP transcription factor 2	711
P24534	EEF1B2	EF1B_HUMAN	Elongation factor 1-beta	1418
P24539	ATP5PB	AT5F1_HUMAN	ATP synthase F(0) complex subunit B1, mitochondrial	449
P24557	TBXAS1	THAS_HUMAN	Thromboxane-A synthase	302
P24666	ACP1	PPAC_HUMAN	Low molecular weight phosphotyrosine protein phosphatase	450
P24752	ACAT1	THIL_HUMAN	Acetyl-CoA acetyltransferase, mitochondrial	350
P24821	TNC	TENA_HUMAN	Tenascin	1412
P24844	MYL9	MYL9_HUMAN	Myosin regulatory light polypeptide 9	775
P24928	POLR2A	RPB1_HUMAN	DNA-directed RNA polymerase II subunit RPB1	451
P24941	CDK2	CDK2_HUMAN	Cyclin-dependent kinase 2	452
P25098	GRK2	ARBK1_HUMAN	Beta-adrenergic receptor kinase 1	1384
P25205	MCM3	MCM3_HUMAN	DNA replication licensing factor MCM3	515
P25311	AZGP1	ZA2G_HUMAN	Zinc-alpha-2-glycoprotein	453
P25325	MPST	THTM_HUMAN	3-mercaptopyruvate sulfurtransferase	985
P25398	RPS12	RS12_HUMAN	40S ribosomal protein S12	1432
P25440	BRD2	BRD2_HUMAN	Bromodomain-containing protein 2	1284
P25685	DNAJB1	DNJB1_HUMAN	DnaJ homolog subfamily B member 1	59
P25686	DNAJB2	DNJB2_HUMAN	DnaJ homolog subfamily B member 2	269
P25705	ATP5F1A	ATPA_HUMAN	ATP synthase subunit alpha, mitochondrial	282
P25774	CTSS	CATS_HUMAN	Cathepsin S	890
P25786	PSMA1	PSA1_HUMAN	Proteasome subunit alpha type-1	454
P25787	PSMA2	PSA2_HUMAN	Proteasome subunit alpha type-2	470
P25788	PSMA3	PSA3_HUMAN	Proteasome subunit alpha type-3	454
P25789	PSMA4	PSA4_HUMAN	Proteasome subunit alpha type-4	455
P25815	S100P	S100P_HUMAN	Protein S100-P	515
P26006	ITGA3	ITA3_HUMAN	Integrin alpha-3	1253
P26022	PTX3	PTX3_HUMAN	Pentraxin-related protein PTX3	474
P26038	MSN	MOES_HUMAN	Moesin	456
P26196	DDX6	DDX6_HUMAN	Probable ATP-dependent RNA helicase DDX6	457
P26358	DNMT1	DNMT1_HUMAN	DNA (cytosine-5)-methyltransferase 1	458
P26368	U2AF2	U2AF2_HUMAN	Splicing factor U2AF 65 kDa subunit	1723
P26373	RPL13	RL13_HUMAN	60S ribosomal protein L13	379
P26440	IVD	IVD_HUMAN	Isovaleryl-CoA dehydrogenase, mitochondrial	1434
P26447	S100A4	S10A4_HUMAN	Protein S100-A4	459
P26572	MGAT1	MGAT1_HUMAN	Alpha-1,3-mannosyl-glycoprotein 2-beta-N-acetylglucosaminyltransferase	9
P26583	HMGB2	HMGB2_HUMAN	High mobility group protein B2	1467
P26599	PTBP1	PTBP1_HUMAN	Polypyrimidine tract-binding protein 1	10
P26639	TARS1	SYTC_HUMAN	Threonine--tRNA ligase 1, cytoplasmic	131
P26640	VARS1	SYVC_HUMAN	Valine--tRNA ligase	460
P26641	EEF1G	EF1G_HUMAN	Elongation factor 1-gamma	461
P26885	FKBP2	FKBP2_HUMAN	Peptidyl-prolyl cis-trans isomerase FKBP2	462
P27105	STOM	STOM_HUMAN	Erythrocyte band 7 integral membrane protein	178
P27144	AK4	KAD4_HUMAN	Adenylate kinase 4, mitochondrial	72
P27216	ANXA13	ANX13_HUMAN	Annexin A13	832
P27338	MAOB	AOFB_HUMAN	Amine oxidase [flavin-containing] B	1729
P27348	YWHAQ	1433T_HUMAN	14-3-3 protein theta	463
P27361	MAPK3	MK03_HUMAN	Mitogen-activated protein kinase 3	464
P27482	CALML3	CALL3_HUMAN	Calmodulin-like protein 3	1092
P27487	DPP4	DPP4_HUMAN	Dipeptidyl peptidase 4	1602
P27635	RPL10	RL10_HUMAN	60S ribosomal protein L10	1045
P27658	COL8A1	CO8A1_HUMAN	Collagen alpha-1(VIII) chain	926
P27694	RPA1	RFA1_HUMAN	Replication protein A 70 kDa DNA-binding subunit	1655
P27695	APEX1	APEX1_HUMAN	DNA-(apurinic or apyrimidinic site) endonuclease	465
P27701	CD82	CD82_HUMAN	CD82 antigen	658
P27707	DCK	DCK_HUMAN	Deoxycytidine kinase	814
P27708	CAD	PYR1_HUMAN	CAD protein	466
P27797	CALR	CALR_HUMAN	Calreticulin	468
P27816	MAP4	MAP4_HUMAN	Microtubule-associated protein 4	467
P27824	CANX	CALX_HUMAN	Calnexin	468
P28062	PSMB8	PSB8_HUMAN	Proteasome subunit beta type-8	469
P28065	PSMB9	PSB9_HUMAN	Proteasome subunit beta type-9	788
P28066	PSMA5	PSA5_HUMAN	Proteasome subunit alpha type-5	470
P28070	PSMB4	PSB4_HUMAN	Proteasome subunit beta type-4	957
P28072	PSMB6	PSB6_HUMAN	Proteasome subunit beta type-6	471
P28074	PSMB5	PSB5_HUMAN	Proteasome subunit beta type-5	471
P28288	ABCD3	ABCD3_HUMAN	ATP-binding cassette sub-family D member 3	1370
P28289	TMOD1	TMOD1_HUMAN	Tropomodulin-1	342
P28290	ITPRID2	ITPI2_HUMAN	Protein ITPRID2	912
P28331	NDUFS1	NDUS1_HUMAN	NADH-ubiquinone oxidoreductase 75 kDa subunit, mitochondrial	612
P28340	POLD1	DPOD1_HUMAN	DNA polymerase delta catalytic subunit	472
P28370	SMARCA1	SMCA1_HUMAN	Probable global transcription activator SNF2L1	473
P28482	MAPK1	MK01_HUMAN	Mitogen-activated protein kinase 1	143
P28676	GCA	GRAN_HUMAN	Grancalcin	474
P28702	RXRB	RXRB_HUMAN	Retinoic acid receptor RXR-beta	475
P28715	ERCC5	ERCC5_HUMAN	DNA repair protein complementing XP-G cells	476
P28799	GRN	GRN_HUMAN	Progranulin	1087
P28838	LAP3	AMPL_HUMAN	Cytosol aminopeptidase	1717
P28907	CD38	CD38_HUMAN	ADP-ribosyl cyclase/cyclic ADP-ribose hydrolase 1	1220
P29083	GTF2E1	T2EA_HUMAN	General transcription factor IIE subunit 1	1650
P29084	GTF2E2	T2EB_HUMAN	Transcription initiation factor IIE subunit beta	477
P29144	TPP2	TPP2_HUMAN	Tripeptidyl-peptidase 2	478
P29218	IMPA1	IMPA1_HUMAN	Inositol monophosphatase 1	479
P29317	EPHA2	EPHA2_HUMAN	Ephrin type-A receptor 2	480
P29350	PTPN6	PTN6_HUMAN	Tyrosine-protein phosphatase non-receptor type 6	481
P29353	SHC1	SHC1_HUMAN	SHC-transforming protein 1	1040
P29372	MPG	3MG_HUMAN	DNA-3-methyladenine glycosylase	1301
P29373	CRABP2	RABP2_HUMAN	Cellular retinoic acid-binding protein 2	262
P29401	TKT	TKT_HUMAN	Transketolase	345
P29466	CASP1	CASP1_HUMAN	Caspase-1	699
P29508	SERPINB3	SPB3_HUMAN	Serpin B3	1663
P29536	LMOD1	LMOD1_HUMAN	Leiomodin-1	524
P29590	PML	PML_HUMAN	Protein PML	647
P29622	SERPINA4	KAIN_HUMAN	Kallistatin	247
P29692	EEF1D	EF1D_HUMAN	Elongation factor 1-delta	461
P29728	OAS2	OAS2_HUMAN	2'-5'-oligoadenylate synthase 2	482
P29966	MARCKS	MARCS_HUMAN	Myristoylated alanine-rich C-kinase substrate	15
P29992	GNA11	GNA11_HUMAN	Guanine nucleotide-binding protein subunit alpha-11	676
P30038	ALDH4A1	AL4A1_HUMAN	Delta-1-pyrroline-5-carboxylate dehydrogenase, mitochondrial	1301
P30039	PBLD	PBLD_HUMAN	Phenazine biosynthesis-like domain-containing protein	483
P30040	ERP29	ERP29_HUMAN	Endoplasmic reticulum resident protein 29	484
P30041	PRDX6	PRDX6_HUMAN	Peroxiredoxin-6	1628
P30043	BLVRB	BLVRB_HUMAN	Flavin reductase (NADPH)	740
P30044	PRDX5	PRDX5_HUMAN	Peroxiredoxin-5, mitochondrial	1561
P30048	PRDX3	PRDX3_HUMAN	Thioredoxin-dependent peroxide reductase, mitochondrial	1387
P30049	ATP5F1D	ATPD_HUMAN	ATP synthase subunit delta, mitochondrial	1664
P30050	RPL12	RL12_HUMAN	60S ribosomal protein L12	485
P30084	ECHS1	ECHM_HUMAN	Enoyl-CoA hydratase, mitochondrial	486
P30085	CMPK1	KCY_HUMAN	UMP-CMP kinase	487
P30086	PEBP1	PEBP1_HUMAN	Phosphatidylethanolamine-binding protein 1	486
P30101	PDIA3	PDIA3_HUMAN	Protein disulfide-isomerase A3	879
P30153	PPP2R1A	2AAA_HUMAN	Serine/threonine-protein phosphatase 2A 65 kDa regulatory subunit A alpha isoform	131
P30260	CDC27	CDC27_HUMAN	Cell division cycle protein 27 homolog	488
P30273	FCER1G	FCERG_HUMAN	High affinity immunoglobulin epsilon receptor subunit gamma	393
P30419	NMT1	NMT1_HUMAN	Glycylpeptide N-tetradecanoyltransferase 1	489
P30511	HLA-F	HLAF_HUMAN	HLA class I histocompatibility antigen, alpha chain F	693
P30519	HMOX2	HMOX2_HUMAN	Heme oxygenase 2	952
P30520	ADSS2	PURA2_HUMAN	Adenylosuccinate synthetase isozyme 2	855
P30533	LRPAP1	AMRP_HUMAN	Alpha-2-macroglobulin receptor-associated protein	1814
P30566	ADSL	PUR8_HUMAN	Adenylosuccinate lyase	354
P30622	CLIP1	CLIP1_HUMAN	CAP-Gly domain-containing linker protein 1	490
P30626	SRI	SORCN_HUMAN	Sorcin	1236
P30679	GNA15	GNA15_HUMAN	Guanine nucleotide-binding protein subunit alpha-15	1230
P30711	GSTT1	GSTT1_HUMAN	Glutathione S-transferase theta-1	491
P30740	SERPINB1	ILEU_HUMAN	Leukocyte elastase inhibitor	639
P30825	SLC7A1	SL7A1_HUMAN	High affinity cationic amino acid transporter 1	492
P30837	ALDH1B1	AL1B1_HUMAN	Aldehyde dehydrogenase X, mitochondrial	91
P30838	ALDH3A1	AL3A1_HUMAN	Aldehyde dehydrogenase, dimeric NADP-preferring	493
P30876	POLR2B	RPB2_HUMAN	DNA-directed RNA polymerase II subunit RPB2	494
P31040	SDHA	SDHA_HUMAN	Succinate dehydrogenase [ubiquinone] flavoprotein subunit, mitochondrial	495
P31146	CORO1A	COR1A_HUMAN	Coronin-1A	496
P31150	GDI1	GDIA_HUMAN	Rab GDP dissociation inhibitor alpha	497
P31151	S100A7	S10A7_HUMAN	Protein S100-A7	498
P31153	MAT2A	METK2_HUMAN	S-adenosylmethionine synthase isoform type-2	499
P31323	PRKAR2B	KAP3_HUMAN	cAMP-dependent protein kinase type II-beta regulatory subunit	1729
P31327	CPS1	CPSM_HUMAN	Carbamoyl-phosphate synthase [ammonia], mitochondrial	500
P31350	RRM2	RIR2_HUMAN	Ribonucleoside-diphosphate reductase subunit M2	515
P31431	SDC4	SDC4_HUMAN	Syndecan-4	501
P31483	TIA1	TIA1_HUMAN	Nucleolysin TIA-1 isoform p40	1769
P31513	FMO3	FMO3_HUMAN	Dimethylaniline monooxygenase [N-oxide-forming] 3	502
P31689	DNAJA1	DNJA1_HUMAN	DnaJ homolog subfamily A member 1	1418
P31749	AKT1	AKT1_HUMAN	RAC-alpha serine/threonine-protein kinase	1200
P31751	AKT2	AKT2_HUMAN	RAC-beta serine/threonine-protein kinase	930
P31930	UQCRC1	QCR1_HUMAN	Cytochrome b-c1 complex subunit 1, mitochondrial	503
P31939	ATIC	PUR9_HUMAN	Bifunctional purine biosynthesis protein ATIC	887
P31942	HNRNPH3	HNRH3_HUMAN	Heterogeneous nuclear ribonucleoprotein H3	566
P31943	HNRNPH1	HNRH1_HUMAN	Heterogeneous nuclear ribonucleoprotein H	128
P31946	YWHAB	1433B_HUMAN	14-3-3 protein beta/alpha	504
P31947	SFN	1433S_HUMAN	14-3-3 protein sigma	505
P31948	STIP1	STIP1_HUMAN	Stress-induced-phosphoprotein 1	745
P31949	S100A11	S10AB_HUMAN	Protein S100-A11	506
P31997	CEACAM8	CEAM8_HUMAN	Carcinoembryonic antigen-related cell adhesion molecule 8	507
P32119	PRDX2	PRDX2_HUMAN	Peroxiredoxin-2	740
P32121	ARRB2	ARRB2_HUMAN	Beta-arrestin-2	218
P32321	DCTD	DCTD_HUMAN	Deoxycytidylate deaminase	508
P32322	PYCR1	P5CR1_HUMAN	Pyrroline-5-carboxylate reductase 1, mitochondrial	801
P32455	GBP1	GBP1_HUMAN	Guanylate-binding protein 1	509
P32456	GBP2	GBP2_HUMAN	Guanylate-binding protein 2	699
P32519	ELF1	ELF1_HUMAN	ETS-related transcription factor Elf-1	510
P32926	DSG3	DSG3_HUMAN	Desmoglein-3	511
P32942	ICAM3	ICAM3_HUMAN	Intercellular adhesion molecule 3	258
P32969	RPL9	RL9_HUMAN	60S ribosomal protein L9	441
P33121	ACSL1	ACSL1_HUMAN	Long-chain-fatty-acid--CoA ligase 1	1298
P33151	CDH5	CADH5_HUMAN	Cadherin-5	383
P33176	KIF5B	KINH_HUMAN	Kinesin-1 heavy chain	1268
P33240	CSTF2	CSTF2_HUMAN	Cleavage stimulation factor subunit 2	512
P33241	LSP1	LSP1_HUMAN	Lymphocyte-specific protein 1	513
P33316	DUT	DUT_HUMAN	Deoxyuridine 5'-triphosphate nucleotidohydrolase, mitochondrial	320
P33527	ABCC1	MRP1_HUMAN	Multidrug resistance-associated protein 1	1650
P33908	MAN1A1	MA1A1_HUMAN	Mannosyl-oligosaccharide 1,2-alpha-mannosidase IA	514
P33991	MCM4	MCM4_HUMAN	DNA replication licensing factor MCM4	515
P33992	MCM5	MCM5_HUMAN	DNA replication licensing factor MCM5	515
P33993	MCM7	MCM7_HUMAN	DNA replication licensing factor MCM7	515
P34059	GALNS	GALNS_HUMAN	N-acetylgalactosamine-6-sulfatase	1807
P34896	SHMT1	GLYC_HUMAN	Serine hydroxymethyltransferase, cytosolic	841
P34897	SHMT2	GLYM_HUMAN	Serine hydroxymethyltransferase, mitochondrial	1477
P34913	EPHX2	HYES_HUMAN	Bifunctional epoxide hydrolase 2	1661
P34932	HSPA4	HSP74_HUMAN	Heat shock 70 kDa protein 4	516
P34949	MPI	MPI_HUMAN	Mannose-6-phosphate isomerase	1561
P35052	GPC1	GPC1_HUMAN	Glypican-1	292
P35080	PFN2	PROF2_HUMAN	Profilin-2	517
P35221	CTNNA1	CTNA1_HUMAN	Catenin alpha-1	518
P35222	CTNNB1	CTNB1_HUMAN	Catenin beta-1	518
P35232	PHB	PHB_HUMAN	Prohibitin	519
P35237	SERPINB6	SPB6_HUMAN	Serpin B6	1582
P35241	RDX	RADI_HUMAN	Radixin	490
P35244	RPA3	RFA3_HUMAN	Replication protein A 14 kDa subunit	520
P35249	RFC4	RFC4_HUMAN	Replication factor C subunit 4	632
P35250	RFC2	RFC2_HUMAN	Replication factor C subunit 2	521
P35268	RPL22	RL22_HUMAN	60S ribosomal protein L22	597
P35269	GTF2F1	T2FA_HUMAN	General transcription factor IIF subunit 1	1037
P35270	SPR	SPRE_HUMAN	Sepiapterin reductase	522
P35475	IDUA	IDUA_HUMAN	Alpha-L-iduronidase	426
P35527	KRT9	K1C9_HUMAN	Keratin, type I cytoskeletal 9	264
P35542	SAA4	SAA4_HUMAN	Serum amyloid A-4 protein	245
P35555	FBN1	FBN1_HUMAN	Fibrillin-1	1821
P35556	FBN2	FBN2_HUMAN	Fibrillin-2	1729
P35573	AGL	GDE_HUMAN	Glycogen debranching enzyme	458
P35579	MYH9	MYH9_HUMAN	Myosin-9	353
P35580	MYH10	MYH10_HUMAN	Myosin-10	523
P35606	COPB2	COPB2_HUMAN	Coatomer subunit beta'	593
P35611	ADD1	ADDA_HUMAN	Alpha-adducin	1675
P35612	ADD2	ADDB_HUMAN	Beta-adducin	342
P35613	BSG	BASI_HUMAN	Basigin	1178
P35637	FUS	FUS_HUMAN	RNA-binding protein FUS	1084
P35658	NUP214	NU214_HUMAN	Nuclear pore complex protein Nup214	1343
P35659	DEK	DEK_HUMAN	Protein DEK	602
P35749	MYH11	MYH11_HUMAN	Myosin-11	524
P35813	PPM1A	PPM1A_HUMAN	Protein phosphatase 1A	525
P35858	IGFALS	ALS_HUMAN	Insulin-like growth factor-binding protein complex acid labile subunit	247
P35869	AHR	AHR_HUMAN	Aryl hydrocarbon receptor	526
P35900	KRT20	K1C20_HUMAN	Keratin, type I cytoskeletal 20	1661
P35908	KRT2	K22E_HUMAN	Keratin, type II cytoskeletal 2 epidermal	264
P35914	HMGCL	HMGCL_HUMAN	Hydroxymethylglutaryl-CoA lyase, mitochondrial	238
P35998	PSMC2	PRS7_HUMAN	26S proteasome regulatory subunit 7	716
P36222	CHI3L1	CH3L1_HUMAN	Chitinase-3-like protein 1	369
P36269	GGT5	GGT5_HUMAN	Glutathione hydrolase 5 proenzyme	1643
P36404	ARL2	ARL2_HUMAN	ADP-ribosylation factor-like protein 2	527
P36405	ARL3	ARL3_HUMAN	ADP-ribosylation factor-like protein 3	528
P36507	MAP2K2	MP2K2_HUMAN	Dual specificity mitogen-activated protein kinase kinase 2	529
P36542	ATP5F1C	ATPG_HUMAN	ATP synthase subunit gamma, mitochondrial	355
P36543	ATP6V1E1	VATE1_HUMAN	V-type proton ATPase subunit E 1	1693
P36551	CPOX	HEM6_HUMAN	Oxygen-dependent coproporphyrinogen-III oxidase, mitochondrial	530
P36578	RPL4	RL4_HUMAN	60S ribosomal protein L4	395
P36776	LONP1	LONM_HUMAN	Lon protease homolog, mitochondrial	100
P36871	PGM1	PGM1_HUMAN	Phosphoglucomutase-1	531
P36873	PPP1CC	PP1G_HUMAN	Serine/threonine-protein phosphatase PP1-gamma catalytic subunit	1040
P36915	GNL1	GNL1_HUMAN	Guanine nucleotide-binding protein-like 1	532
P36952	SERPINB5	SPB5_HUMAN	Serpin B5	505
P36955	SERPINF1	PEDF_HUMAN	Pigment epithelium-derived factor	256
P36957	DLST	ODO2_HUMAN	Dihydrolipoyllysine-residue succinyltransferase component of 2-oxoglutarate dehydrogenase complex, mitochondrial	424
P36969	GPX4	GPX4_HUMAN	Phospholipid hydroperoxide glutathione peroxidase	533
P37059	HSD17B2	DHB2_HUMAN	Estradiol 17-beta-dehydrogenase 2	73
P37108	SRP14	SRP14_HUMAN	Signal recognition particle 14 kDa protein	605
P37198	NUP62	NUP62_HUMAN	Nuclear pore glycoprotein p62	1343
P37235	HPCAL1	HPCL1_HUMAN	Hippocalcin-like protein 1	1319
P37268	FDFT1	FDFT_HUMAN	Squalene synthase	534
P37802	TAGLN2	TAGL2_HUMAN	Transgelin-2	535
P37837	TALDO1	TALDO_HUMAN	Transaldolase	536
P38117	ETFB	ETFB_HUMAN	Electron transfer flavoprotein subunit beta	537
P38159	RBMX	RBMX_HUMAN	RNA-binding motif protein, X chromosome	646
P38571	LIPA	LICH_HUMAN	Lysosomal acid lipase/cholesteryl ester hydrolase	538
P38606	ATP6V1A	VATA_HUMAN	V-type proton ATPase catalytic subunit A	539
P38646	HSPA9	GRP75_HUMAN	Stress-70 protein, mitochondrial	540
P38919	EIF4A3	IF4A3_HUMAN	Eukaryotic initiation factor 4A-III	541
P38935	IGHMBP2	SMBP2_HUMAN	DNA-binding protein SMUBP-2	542
P39019	RPS19	RS19_HUMAN	40S ribosomal protein S19	584
P39023	RPL3	RL3_HUMAN	60S ribosomal protein L3	543
P39059	COL15A1	COFA1_HUMAN	Collagen alpha-1(XV) chain	759
P39060	COL18A1	COIA1_HUMAN	Collagen alpha-1(XVIII) chain	759
P39656	DDOST	OST48_HUMAN	Dolichyl-diphosphooligosaccharide--protein glycosyltransferase 48 kDa subunit	585
P39687	ANP32A	AN32A_HUMAN	Acidic leucine-rich nuclear phosphoprotein 32 family member A	544
P39748	FEN1	FEN1_HUMAN	Flap endonuclease 1	545
P39900	MMP12	MMP12_HUMAN	Macrophage metalloelastase	785
P40121	CAPG	CAPG_HUMAN	Macrophage-capping protein	890
P40199	CEACAM6	CEAM6_HUMAN	Carcinoembryonic antigen-related cell adhesion molecule 6	258
P40222	TXLNA	TXLNA_HUMAN	Alpha-taxilin	546
P40227	CCT6A	TCPZ_HUMAN	T-complex protein 1 subunit zeta	623
P40306	PSMB10	PSB10_HUMAN	Proteasome subunit beta type-10	1717
P40394	ADH7	ADH7_HUMAN	All-trans-retinol dehydrogenase [NAD(+)] ADH7	547
P40429	RPL13A	RL13A_HUMAN	60S ribosomal protein L13a	548
P40616	ARL1	ARL1_HUMAN	ADP-ribosylation factor-like protein 1	409
P40763	STAT3	STAT3_HUMAN	Signal transducer and activator of transcription 3	387
P40818	USP8	UBP8_HUMAN	Ubiquitin carboxyl-terminal hydrolase 8	549
P40925	MDH1	MDHC_HUMAN	Malate dehydrogenase, cytoplasmic	550
P40926	MDH2	MDHM_HUMAN	Malate dehydrogenase, mitochondrial	1364
P40937	RFC5	RFC5_HUMAN	Replication factor C subunit 5	929
P40938	RFC3	RFC3_HUMAN	Replication factor C subunit 3	810
P40939	HADHA	ECHA_HUMAN	Trifunctional enzyme subunit alpha, mitochondrial	1365
P41212	ETV6	ETV6_HUMAN	Transcription factor ETV6	175
P41218	MNDA	MNDA_HUMAN	Myeloid cell nuclear differentiation antigen	551
P41223	BUD31	BUD31_HUMAN	Protein BUD31 homolog	1075
P41226	UBA7	UBA7_HUMAN	Ubiquitin-like modifier-activating enzyme 7	1147
P41227	NAA10	NAA10_HUMAN	N-alpha-acetyltransferase 10	1778
P41235	HNF4A	HNF4A_HUMAN	Hepatocyte nuclear factor 4-alpha	552
P41240	CSK	CSK_HUMAN	Tyrosine-protein kinase CSK	973
P41250	GARS1	GARS_HUMAN	Glycine--tRNA ligase	1812
P41252	IARS1	SYIC_HUMAN	Isoleucine--tRNA ligase, cytoplasmic	296
P41743	PRKCI	KPCI_HUMAN	Protein kinase C iota type	1010
P42025	ACTR1B	ACTY_HUMAN	Beta-centractin	553
P42126	ECI1	ECI1_HUMAN	Enoyl-CoA delta isomerase 1, mitochondrial	554
P42166	TMPO	LAP2A_HUMAN	Lamina-associated polypeptide 2, isoform alpha	610
P42167	TMPO	LAP2B_HUMAN	Lamina-associated polypeptide 2, isoforms beta/gamma	555
P42224	STAT1	STAT1_HUMAN	Signal transducer and activator of transcription 1-alpha/beta	556
P42226	STAT6	STAT6_HUMAN	Signal transducer and activator of transcription 6	699
P42285	MTREX	MTREX_HUMAN	Exosome RNA helicase MTR4	557
P42330	AKR1C3	AK1C3_HUMAN	Aldo-keto reductase family 1 member C3	406
P42331	ARHGAP25	RHG25_HUMAN	Rho GTPase-activating protein 25	496
P42338	PIK3CB	PK3CB_HUMAN	Phosphatidylinositol 4,5-bisphosphate 3-kinase catalytic subunit beta isoform	558
P42345	MTOR	MTOR_HUMAN	Serine/threonine-protein kinase mTOR	559
P42356	PI4KA	PI4KA_HUMAN	Phosphatidylinositol 4-kinase alpha	560
P42566	EPS15	EPS15_HUMAN	Epidermal growth factor receptor substrate 15	561
P42694	HELZ	HELZ_HUMAN	Probable helicase with zinc finger domain	562
P42696	RBM34	RBM34_HUMAN	RNA-binding protein 34	919
P42704	LRPPRC	LPPRC_HUMAN	Leucine-rich PPR motif-containing protein, mitochondrial	563
P42765	ACAA2	THIM_HUMAN	3-ketoacyl-CoA thiolase, mitochondrial	564
P42766	RPL35	RL35_HUMAN	60S ribosomal protein L35	719
P42768	WAS	WASP_HUMAN	Wiskott-Aldrich syndrome protein	1290
P42785	PRCP	PCP_HUMAN	Lysosomal Pro-X carboxypeptidase	565
P42858	HTT	HD_HUMAN	Huntingtin	1575
P42892	ECE1	ECE1_HUMAN	Endothelin-converting enzyme 1	619
P42898	MTHFR	MTHR_HUMAN	Methylenetetrahydrofolate reductase	566
P43007	SLC1A4	SATT_HUMAN	Neutral amino acid transporter A	567
P43034	PAFAH1B1	LIS1_HUMAN	Platelet-activating factor acetylhydrolase IB subunit alpha	568
P43121	MCAM	MUC18_HUMAN	Cell surface glycoprotein MUC18	569
P43155	CRAT	CACP_HUMAN	Carnitine O-acetyltransferase	570
P43243	MATR3	MATR3_HUMAN	Matrin-3	571
P43246	MSH2	MSH2_HUMAN	DNA mismatch repair protein Msh2	572
P43304	GPD2	GPDM_HUMAN	Glycerol-3-phosphate dehydrogenase, mitochondrial	778
P43307	SSR1	SSRA_HUMAN	Translocon-associated protein subunit alpha	573
P43353	ALDH3B1	AL3B1_HUMAN	Aldehyde dehydrogenase family 3 member B1	1298
P43378	PTPN9	PTN9_HUMAN	Tyrosine-protein phosphatase non-receptor type 9	574
P43405	SYK	KSYK_HUMAN	Tyrosine-protein kinase SYK	575
P43487	RANBP1	RANG_HUMAN	Ran-specific GTPase-activating protein	576
P43490	NAMPT	NAMPT_HUMAN	Nicotinamide phosphoribosyltransferase	946
P43686	PSMC4	PRS6B_HUMAN	26S proteasome regulatory subunit 6B	49
P43897	TSFM	EFTS_HUMAN	Elongation factor Ts, mitochondrial	1068
P45880	VDAC2	VDAC2_HUMAN	Voltage-dependent anion-selective channel protein 2	1323
P45954	ACADSB	ACDSB_HUMAN	Short/branched chain specific acyl-CoA dehydrogenase, mitochondrial	570
P45973	CBX5	CBX5_HUMAN	Chromobox protein homolog 5	329
P45974	USP5	UBP5_HUMAN	Ubiquitin carboxyl-terminal hydrolase 5	1628
P45985	MAP2K4	MP2K4_HUMAN	Dual specificity mitogen-activated protein kinase kinase 4	182
P46013	MKI67	KI67_HUMAN	Proliferation marker protein Ki-67	458
P46019	PHKA2	KPB2_HUMAN	Phosphorylase b kinase regulatory subunit alpha, liver isoform	577
P46060	RANGAP1	RAGP1_HUMAN	Ran GTPase-activating protein 1	578
P46063	RECQL	RECQ1_HUMAN	ATP-dependent DNA helicase Q1	1061
P46087	NOP2	NOP2_HUMAN	Probable 28S rRNA (cytosine(4447)-C(5))-methyltransferase	579
P46100	ATRX	ATRX_HUMAN	Transcriptional regulator ATRX	1515
P46108	CRK	CRK_HUMAN	Adapter molecule crk	239
P46109	CRKL	CRKL_HUMAN	Crk-like protein	1435
P46379	BAG6	BAG6_HUMAN	Large proline-rich protein BAG6	580
P46459	NSF	NSF_HUMAN	Vesicle-fusing ATPase	581
P46734	MAP2K3	MP2K3_HUMAN	Dual specificity mitogen-activated protein kinase kinase 3	1418
P46736	BRCC3	BRCC3_HUMAN	Lys-63-specific deubiquitinase BRCC36	582
P46776	RPL27A	RL27A_HUMAN	60S ribosomal protein L27a	441
P46777	RPL5	RL5_HUMAN	60S ribosomal protein L5	731
P46778	RPL21	RL21_HUMAN	60S ribosomal protein L21	441
P46779	RPL28	RL28_HUMAN	60S ribosomal protein L28	583
P46781	RPS9	RS9_HUMAN	40S ribosomal protein S9	584
P46782	RPS5	RS5_HUMAN	40S ribosomal protein S5	583
P46783	RPS10	RS10_HUMAN	40S ribosomal protein S10	379
P46821	MAP1B	MAP1B_HUMAN	Microtubule-associated protein 1B	682
P46926	GNPDA1	GNPI1_HUMAN	Glucosamine-6-phosphate isomerase 1	792
P46937	YAP1	YAP1_HUMAN	Transcriptional coactivator YAP1	131
P46939	UTRN	UTRO_HUMAN	Utrophin	868
P46940	IQGAP1	IQGA1_HUMAN	Ras GTPase-activating-like protein IQGAP1	880
P46976	GYG1	GLYG_HUMAN	Glycogenin-1	974
P46977	STT3A	STT3A_HUMAN	Dolichyl-diphosphooligosaccharide--protein glycosyltransferase subunit STT3A	585
P47224	RABIF	MSS4_HUMAN	Guanine nucleotide exchange factor MSS4	586
P47712	PLA2G4A	PA24A_HUMAN	Cytosolic phospholipase A2	587
P47755	CAPZA2	CAZA2_HUMAN	F-actin-capping protein subunit alpha-2	588
P47756	CAPZB	CAPZB_HUMAN	F-actin-capping protein subunit beta	84
P47895	ALDH1A3	AL1A3_HUMAN	Aldehyde dehydrogenase family 1 member A3	589
P47897	QARS1	SYQ_HUMAN	Glutamine--tRNA ligase	1654
P47914	RPL29	RL29_HUMAN	60S ribosomal protein L29	590
P47929	LGALS7	LEG7_HUMAN	Galectin-7	511
P47985	UQCRFS1	UCRI_HUMAN	Cytochrome b-c1 complex subunit Rieske, mitochondrial	328
P48047	ATP5PO	ATPO_HUMAN	ATP synthase subunit O, mitochondrial	282
P48147	PREP	PPCE_HUMAN	Prolyl endopeptidase	591
P48163	ME1	MAOX_HUMAN	NADP-dependent malic enzyme	1268
P48200	IREB2	IREB2_HUMAN	Iron-responsive element-binding protein 2	592
P48444	ARCN1	COPD_HUMAN	Coatomer subunit delta	593
P48449	LSS	LSS_HUMAN	Lanosterol synthase	1650
P48506	GCLC	GSH1_HUMAN	Glutamate--cysteine ligase catalytic subunit	594
P48553	TRAPPC10	TPC10_HUMAN	Trafficking protein particle complex subunit 10	541
P48556	PSMD8	PSMD8_HUMAN	26S proteasome non-ATPase regulatory subunit 8	1733
P48595	SERPINB10	SPB10_HUMAN	Serpin B10	474
P48634	PRRC2A	PRC2A_HUMAN	Protein PRRC2A	1605
P48637	GSS	GSHB_HUMAN	Glutathione synthetase	1561
P48643	CCT5	TCPE_HUMAN	T-complex protein 1 subunit epsilon	623
P48681	NES	NEST_HUMAN	Nestin	682
P48729	CSNK1A1	KC1A_HUMAN	Casein kinase I isoform alpha	380
P48730	CSNK1D	KC1D_HUMAN	Casein kinase I isoform delta	1783
P48735	IDH2	IDHP_HUMAN	Isocitrate dehydrogenase [NADP], mitochondrial	340
P48739	PITPNB	PIPNB_HUMAN	Phosphatidylinositol transfer protein beta isoform	698
P48960	ADGRE5	AGRE5_HUMAN	Adhesion G protein-coupled receptor E5	595
P49005	POLD2	DPOD2_HUMAN	DNA polymerase delta subunit 2	1587
P49023	PXN	PAXI_HUMAN	Paxillin	596
P49137	MAPKAPK2	MAPK2_HUMAN	MAP kinase-activated protein kinase 2	973
P49189	ALDH9A1	AL9A1_HUMAN	4-trimethylaminobutyraldehyde dehydrogenase	1561
P49207	RPL34	RL34_HUMAN	60S ribosomal protein L34	597
P49247	RPIA	RPIA_HUMAN	Ribose-5-phosphate isomerase	598
P49257	LMAN1	LMAN1_HUMAN	Protein ERGIC-53	271
P49321	NASP	NASP_HUMAN	Nuclear autoantigenic sperm protein	599
P49326	FMO5	FMO5_HUMAN	Flavin-containing monooxygenase 5	99
P49327	FASN	FAS_HUMAN	Fatty acid synthase	600
P49354	FNTA	FNTA_HUMAN	Protein farnesyltransferase/geranylgeranyltransferase type-1 subunit alpha	679
P49368	CCT3	TCPG_HUMAN	T-complex protein 1 subunit gamma	623
P49406	MRPL19	RM19_HUMAN	39S ribosomal protein L19, mitochondrial	1344
P49407	ARRB1	ARRB1_HUMAN	Beta-arrestin-1	1675
P49411	TUFM	EFTU_HUMAN	Elongation factor Tu, mitochondrial	601
P49419	ALDH7A1	AL7A1_HUMAN	Alpha-aminoadipic semialdehyde dehydrogenase	518
P49458	SRP9	SRP09_HUMAN	Signal recognition particle 9 kDa protein	602
P49585	PCYT1A	PCY1A_HUMAN	Choline-phosphate cytidylyltransferase A	1779
P49588	AARS1	SYAC_HUMAN	Alanine--tRNA ligase, cytoplasmic	890
P49589	CARS1	SYCC_HUMAN	Cysteine--tRNA ligase, cytoplasmic	1812
P49590	HARS2	SYHM_HUMAN	Histidine--tRNA ligase, mitochondrial	540
P49591	SARS1	SYSC_HUMAN	Serine--tRNA ligase, cytoplasmic	603
P49593	PPM1F	PPM1F_HUMAN	Protein phosphatase 1F	604
P49711	CTCF	CTCF_HUMAN	Transcriptional repressor CTCF	1348
P49720	PSMB3	PSB3_HUMAN	Proteasome subunit beta type-3	605
P49721	PSMB2	PSB2_HUMAN	Proteasome subunit beta type-2	605
P49736	MCM2	MCM2_HUMAN	DNA replication licensing factor MCM2	515
P49748	ACADVL	ACADV_HUMAN	Very long-chain specific acyl-CoA dehydrogenase, mitochondrial	177
P49750	YLPM1	YLPM1_HUMAN	YLP motif-containing protein 1	1712
P49755	TMED10	TMEDA_HUMAN	Transmembrane emp24 domain-containing protein 10	606
P49756	RBM25	RBM25_HUMAN	RNA-binding protein 25	24
P49757	NUMB	NUMB_HUMAN	Protein numb homolog	347
P49770	EIF2B2	EI2BB_HUMAN	Translation initiation factor eIF-2B subunit beta	607
P49773	HINT1	HINT1_HUMAN	Histidine triad nucleotide-binding protein 1	608
P49790	NUP153	NU153_HUMAN	Nuclear pore complex protein Nup153	609
P49792	RANBP2	RBP2_HUMAN	E3 SUMO-protein ligase RanBP2	610
P49815	TSC2	TSC2_HUMAN	Tuberin	611
P49821	NDUFV1	NDUV1_HUMAN	NADH dehydrogenase [ubiquinone] flavoprotein 1, mitochondrial	612
P49840	GSK3A	GSK3A_HUMAN	Glycogen synthase kinase-3 alpha	613
P49841	GSK3B	GSK3B_HUMAN	Glycogen synthase kinase-3 beta	614
P49848	TAF6	TAF6_HUMAN	Transcription initiation factor TFIID subunit 6	615
P49902	NT5C2	5NTC_HUMAN	Cytosolic purine 5'-nucleotidase	276
P49903	SEPHS1	SPS1_HUMAN	Selenide, water dikinase 1	952
P49908	SELENOP	SEPP1_HUMAN	Selenoprotein P	245
P49913	CAMP	CAMP_HUMAN	Cathelicidin antimicrobial peptide	258
P49914	MTHFS	MTHFS_HUMAN	5-formyltetrahydrofolate cyclo-ligase	616
P49915	GMPS	GUAA_HUMAN	GMP synthase [glutamine-hydrolyzing]	625
P49916	LIG3	DNLI3_HUMAN	DNA ligase 3	401
P49959	MRE11	MRE11_HUMAN	Double-strand break repair protein MRE11	617
P49961	ENTPD1	ENTP1_HUMAN	Ectonucleoside triphosphate diphosphohydrolase 1	866
P50135	HNMT	HNMT_HUMAN	Histamine N-methyltransferase	1368
P50148	GNAQ	GNAQ_HUMAN	Guanine nucleotide-binding protein G(q) subunit alpha	728
P50213	IDH3A	IDH3A_HUMAN	Isocitrate dehydrogenase [NAD] subunit alpha, mitochondrial	111
P50281	MMP14	MMP14_HUMAN	Matrix metalloproteinase-14	785
P50336	PPOX	PPOX_HUMAN	Protoporphyrinogen oxidase	364
P50395	GDI2	GDIB_HUMAN	Rab GDP dissociation inhibitor beta	1801
P50402	EMD	EMD_HUMAN	Emerin	1630
P50416	CPT1A	CPT1A_HUMAN	Carnitine O-palmitoyltransferase 1, liver isoform	618
P50440	GATM	GATM_HUMAN	Glycine amidinotransferase, mitochondrial	273
P50452	SERPINB8	SPB8_HUMAN	Serpin B8	153
P50453	SERPINB9	SPB9_HUMAN	Serpin B9	1293
P50454	SERPINH1	SERPH_HUMAN	Serpin H1	619
P50479	PDLIM4	PDLI4_HUMAN	PDZ and LIM domain protein 4	620
P50552	VASP	VASP_HUMAN	Vasodilator-stimulated phosphoprotein	642
P50570	DNM2	DYN2_HUMAN	Dynamin-2	103
P50579	METAP2	MAP2_HUMAN	Methionine aminopeptidase 2	621
P50750	CDK9	CDK9_HUMAN	Cyclin-dependent kinase 9	1100
P50851	LRBA	LRBA_HUMAN	Lipopolysaccharide-responsive and beige-like anchor protein	1754
P50895	BCAM	BCAM_HUMAN	Basal cell adhesion molecule	75
P50914	RPL14	RL14_HUMAN	60S ribosomal protein L14	622
P50990	CCT8	TCPQ_HUMAN	T-complex protein 1 subunit theta	623
P50991	CCT4	TCPD_HUMAN	T-complex protein 1 subunit delta	623
P50995	ANXA11	ANX11_HUMAN	Annexin A11	593
P51003	PAPOLA	PAPOA_HUMAN	Poly(A) polymerase alpha	624
P51114	FXR1	FXR1_HUMAN	Fragile X mental retardation syndrome-related protein 1	625
P51116	FXR2	FXR2_HUMAN	Fragile X mental retardation syndrome-related protein 2	626
P51148	RAB5C	RAB5C_HUMAN	Ras-related protein Rab-5C	409
P51149	RAB7A	RAB7A_HUMAN	Ras-related protein Rab-7a	702
P51151	RAB9A	RAB9A_HUMAN	Ras-related protein Rab-9A	627
P51153	RAB13	RAB13_HUMAN	Ras-related protein Rab-13	693
P51159	RAB27A	RB27A_HUMAN	Ras-related protein Rab-27A	1314
P51178	PLCD1	PLCD1_HUMAN	1-phosphatidylinositol 4,5-bisphosphate phosphodiesterase delta-1	819
P51398	DAP3	RT29_HUMAN	28S ribosomal protein S29, mitochondrial	628
P51531	SMARCA2	SMCA2_HUMAN	Probable global transcription activator SNF2L2	486
P51532	SMARCA4	SMCA4_HUMAN	Transcription activator BRG1	610
P51553	IDH3G	IDH3G_HUMAN	Isocitrate dehydrogenase [NAD] subunit gamma, mitochondrial	1575
P51570	GALK1	GALK1_HUMAN	Galactokinase	629
P51571	SSR4	SSRD_HUMAN	Translocon-associated protein subunit delta	585
P51572	BCAP31	BAP31_HUMAN	B-cell receptor-associated protein 31	630
P51580	TPMT	TPMT_HUMAN	Thiopurine S-methyltransferase	676
P51608	MECP2	MECP2_HUMAN	Methyl-CpG-binding protein 2	631
P51610	HCFC1	HCFC1_HUMAN	Host cell factor 1	632
P51617	IRAK1	IRAK1_HUMAN	Interleukin-1 receptor-associated kinase 1	633
P51636	CAV2	CAV2_HUMAN	Caveolin-2	634
P51648	ALDH3A2	AL3A2_HUMAN	Aldehyde dehydrogenase family 3 member A2	1301
P51649	ALDH5A1	SSDH_HUMAN	Succinate-semialdehyde dehydrogenase, mitochondrial	340
P51659	HSD17B4	DHB4_HUMAN	Peroxisomal multifunctional enzyme type 2	983
P51665	PSMD7	PSMD7_HUMAN	26S proteasome non-ATPase regulatory subunit 7	423
P51688	SGSH	SPHM_HUMAN	N-sulphoglucosamine sulphohydrolase	635
P51690	ARSL	ARSL_HUMAN	Arylsulfatase L	636
P51784	USP11	UBP11_HUMAN	Ubiquitin carboxyl-terminal hydrolase 11	1597
P51798	CLCN7	CLCN7_HUMAN	H(+)/Cl(-) exchange transporter 7	637
P51809	VAMP7	VAMP7_HUMAN	Vesicle-associated membrane protein 7	185
P51812	RPS6KA3	KS6A3_HUMAN	Ribosomal protein S6 kinase alpha-3	464
P51858	HDGF	HDGF_HUMAN	Hepatoma-derived growth factor	1713
P51884	LUM	LUM_HUMAN	Lumican	638
P51888	PRELP	PRELP_HUMAN	Prolargin	638
P51911	CNN1	CNN1_HUMAN	Calponin-1	775
P51970	NDUFA8	NDUA8_HUMAN	NADH dehydrogenase [ubiquinone] 1 alpha subcomplex subunit 8	1619
P51991	HNRNPA3	ROA3_HUMAN	Heterogeneous nuclear ribonucleoprotein A3	326
P52209	PGD	6PGD_HUMAN	6-phosphogluconate dehydrogenase, decarboxylating	639
P52272	HNRNPM	HNRPM_HUMAN	Heterogeneous nuclear ribonucleoprotein M	640
P52292	KPNA2	IMA1_HUMAN	Importin subunit alpha-1	641
P52294	KPNA1	IMA5_HUMAN	Importin subunit alpha-5	642
P52298	NCBP2	NCBP2_HUMAN	Nuclear cap-binding protein subunit 2	643
P52306	RAP1GDS1	GDS1_HUMAN	Rap1 GTPase-GDP dissociation stimulator 1	239
P52434	POLR2H	RPAB3_HUMAN	DNA-directed RNA polymerases I, II, and III subunit RPABC3	1670
P52565	ARHGDIA	GDIR1_HUMAN	Rho GDP-dissociation inhibitor 1	1318
P52566	ARHGDIB	GDIR2_HUMAN	Rho GDP-dissociation inhibitor 2	644
P52594	AGFG1	AGFG1_HUMAN	Arf-GAP domain and FG repeat-containing protein 1	645
P52597	HNRNPF	HNRPF_HUMAN	Heterogeneous nuclear ribonucleoprotein F	646
P52630	STAT2	STAT2_HUMAN	Signal transducer and activator of transcription 2	647
P52701	MSH6	MSH6_HUMAN	DNA mismatch repair protein Msh6	648
P52735	VAV2	VAV2_HUMAN	Guanine nucleotide exchange factor VAV2	649
P52756	RBM5	RBM5_HUMAN	RNA-binding protein 5	650
P52788	SMS	SPSY_HUMAN	Spermine synthase	377
P52789	HK2	HXK2_HUMAN	Hexokinase-2	651
P52790	HK3	HXK3_HUMAN	Hexokinase-3	946
P52888	THOP1	THOP1_HUMAN	Thimet oligopeptidase	652
P52895	AKR1C2	AK1C2_HUMAN	Aldo-keto reductase family 1 member C2	406
P52907	CAPZA1	CAZA1_HUMAN	F-actin-capping protein subunit alpha-1	143
P52926	HMGA2	HMGA2_HUMAN	High mobility group protein HMGI-C	653
P52943	CRIP2	CRIP2_HUMAN	Cysteine-rich protein 2	666
P52948	NUP98	NUP98_HUMAN	Nuclear pore complex protein Nup98-Nup96	654
P53004	BLVRA	BIEA_HUMAN	Biliverdin reductase A	655
P53007	SLC25A1	TXTP_HUMAN	Tricarboxylate transport protein, mitochondrial	656
P53041	PPP5C	PPP5_HUMAN	Serine/threonine-protein phosphatase 5	657
P53365	ARFIP2	ARFP2_HUMAN	Arfaptin-2	513
P53367	ARFIP1	ARFP1_HUMAN	Arfaptin-1	1229
P53396	ACLY	ACLY_HUMAN	ATP-citrate synthase	1408
P53582	METAP1	MAP11_HUMAN	Methionine aminopeptidase 1	658
P53597	SUCLG1	SUCA_HUMAN	Succinate--CoA ligase [ADP/GDP-forming] subunit alpha, mitochondrial	659
P53602	MVD	MVD1_HUMAN	Diphosphomevalonate decarboxylase	600
P53618	COPB1	COPB_HUMAN	Coatomer subunit beta	593
P53621	COPA	COPA_HUMAN	Coatomer subunit alpha	660
P53634	CTSC	CATC_HUMAN	Dipeptidyl peptidase 1	1429
P53680	AP2S1	AP2S1_HUMAN	AP-2 complex subunit sigma	661
P53701	HCCS	CCHL_HUMAN	Cytochrome c-type heme lyase	662
P53814	SMTN	SMTN_HUMAN	Smoothelin	1729
P53985	SLC16A1	MOT1_HUMAN	Monocarboxylate transporter 1	283
P53990	IST1	IST1_HUMAN	IST1 homolog	115
P53992	SEC24C	SC24C_HUMAN	Protein transport protein Sec24C	663
P53999	SUB1	TCP4_HUMAN	Activated RNA polymerase II transcriptional coactivator p15	504
P54136	RARS1	SYRC_HUMAN	Arginine--tRNA ligase, cytoplasmic	726
P54252	ATXN3	ATX3_HUMAN	Ataxin-3	664
P54289	CACNA2D1	CA2D1_HUMAN	Voltage-dependent calcium channel subunit alpha-2/delta-1	967
P54577	YARS1	SYYC_HUMAN	Tyrosine--tRNA ligase, cytoplasmic	603
P54578	USP14	UBP14_HUMAN	Ubiquitin carboxyl-terminal hydrolase 14	855
P54619	PRKAG1	AAKG1_HUMAN	5'-AMP-activated protein kinase subunit gamma-1	665
P54652	HSPA2	HSP72_HUMAN	Heat shock-related 70 kDa protein 2	666
P54709	ATP1B3	AT1B3_HUMAN	Sodium/potassium-transporting ATPase subunit beta-3	70
P54725	RAD23A	RD23A_HUMAN	UV excision repair protein RAD23 homolog A	1535
P54727	RAD23B	RD23B_HUMAN	UV excision repair protein RAD23 homolog B	667
P54760	EPHB4	EPHB4_HUMAN	Ephrin type-B receptor 4	668
P54802	NAGLU	ANAG_HUMAN	Alpha-N-acetylglucosaminidase	285
P54803	GALC	GALC_HUMAN	Galactocerebrosidase	669
P54819	AK2	KAD2_HUMAN	Adenylate kinase 2, mitochondrial	446
P54868	HMGCS2	HMCS2_HUMAN	Hydroxymethylglutaryl-CoA synthase, mitochondrial	73
P54886	ALDH18A1	P5CS_HUMAN	Delta-1-pyrroline-5-carboxylate synthase	670
P54920	NAPA	SNAA_HUMAN	Alpha-soluble NSF attachment protein	979
P55008	AIF1	AIF1_HUMAN	Allograft inflammatory factor 1	671
P55010	EIF5	IF5_HUMAN	Eukaryotic translation initiation factor 5	297
P55011	SLC12A2	S12A2_HUMAN	Solute carrier family 12 member 2	183
P55036	PSMD4	PSMD4_HUMAN	26S proteasome non-ATPase regulatory subunit 4	737
P55039	DRG2	DRG2_HUMAN	Developmentally-regulated GTP-binding protein 2	672
P55060	CSE1L	XPO2_HUMAN	Exportin-2	673
P55072	VCP	TERA_HUMAN	Transitional endoplasmic reticulum ATPase	674
P55081	MFAP1	MFAP1_HUMAN	Microfibrillar-associated protein 1	675
P55083	MFAP4	MFAP4_HUMAN	Microfibril-associated glycoprotein 4	1821
P55084	HADHB	ECHB_HUMAN	Trifunctional enzyme subunit beta, mitochondrial	1365
P55145	MANF	MANF_HUMAN	Mesencephalic astrocyte-derived neurotrophic factor	1668
P55160	NCKAP1L	NCKPL_HUMAN	Nck-associated protein 1-like	363
P55196	AFDN	AFAD_HUMAN	Afadin	1273
P55209	NAP1L1	NP1L1_HUMAN	Nucleosome assembly protein 1-like 1	735
P55210	CASP7	CASP7_HUMAN	Caspase-7	382
P55212	CASP6	CASP6_HUMAN	Caspase-6	676
P55263	ADK	ADK_HUMAN	Adenosine kinase	180
P55265	ADAR	DSRAD_HUMAN	Double-stranded RNA-specific adenosine deaminase	1500
P55268	LAMB2	LAMB2_HUMAN	Laminin subunit beta-2	75
P55290	CDH13	CAD13_HUMAN	Cadherin-13	383
P55327	TPD52	TPD52_HUMAN	Tumor protein D52	677
P55735	SEC13	SEC13_HUMAN	Protein SEC13 homolog	678
P55786	NPEPPS	PSA_HUMAN	Puromycin-sensitive aminopeptidase	679
P55795	HNRNPH2	HNRH2_HUMAN	Heterogeneous nuclear ribonucleoprotein H2	680
P55884	EIF3B	EIF3B_HUMAN	Eukaryotic translation initiation factor 3 subunit B	681
P55957	BID	BID_HUMAN	BH3-interacting domain death agonist	957
P56182	RRP1	RRP1_HUMAN	Ribosomal RNA processing protein 1 homolog A	430
P56192	MARS1	SYMC_HUMAN	Methionine--tRNA ligase, cytoplasmic	300
P56199	ITGA1	ITA1_HUMAN	Integrin alpha-1	682
P56385	ATP5ME	ATP5I_HUMAN	ATP synthase subunit e, mitochondrial	400
P56470	LGALS4	LEG4_HUMAN	Galectin-4	683
P56537	EIF6	IF6_HUMAN	Eukaryotic translation initiation factor 6	1638
P56545	CTBP2	CTBP2_HUMAN	C-terminal-binding protein 2	1587
P56556	NDUFA6	NDUA6_HUMAN	NADH dehydrogenase [ubiquinone] 1 alpha subcomplex subunit 6	612
P56856	CLDN18	CLD18_HUMAN	Claudin-18	244
P56945	BCAR1	BCAR1_HUMAN	Breast cancer anti-estrogen resistance protein 1	656
P57088	TMEM33	TMM33_HUMAN	Transmembrane protein 33	602
P57678	GEMIN4	GEMI4_HUMAN	Gem-associated protein 4	684
P57729	RAB38	RAB38_HUMAN	Ras-related protein Rab-38	380
P57735	RAB25	RAB25_HUMAN	Ras-related protein Rab-25	685
P57737	CORO7	CORO7_HUMAN	Coronin-7	218
P57740	NUP107	NU107_HUMAN	Nuclear pore complex protein Nup107	1295
P57764	GSDMD	GSDMD_HUMAN	Gasdermin-D	686
P57772	EEFSEC	SELB_HUMAN	Selenocysteine-specific elongation factor	921
P58107	EPPK1	EPIPL_HUMAN	Epiplakin	1785
P58335	ANTXR2	ANTR2_HUMAN	Anthrax toxin receptor 2	687
P58546	MTPN	MTPN_HUMAN	Myotrophin	104
P59998	ARPC4	ARPC4_HUMAN	Actin-related protein 2/3 complex subunit 4	688
P60174	TPI1	TPIS_HUMAN	Triosephosphate isomerase	689
P60228	EIF3E	EIF3E_HUMAN	Eukaryotic translation initiation factor 3 subunit E	78
P60468	SEC61B	SC61B_HUMAN	Protein transport protein Sec61 subunit beta	703
P60510	PPP4C	PP4C_HUMAN	Serine/threonine-protein phosphatase 4 catalytic subunit	690
P60660	MYL6	MYL6_HUMAN	Myosin light polypeptide 6	418
P60842	EIF4A1	IF4A1_HUMAN	Eukaryotic initiation factor 4A-I	691
P60866	RPS20	RS20_HUMAN	40S ribosomal protein S20	732
P60900	PSMA6	PSA6_HUMAN	Proteasome subunit alpha type-6	454
P60903	S100A10	S10AA_HUMAN	Protein S100-A10	312
P60953	CDC42	CDC42_HUMAN	Cell division control protein 42 homolog	1613
P60981	DSTN	DEST_HUMAN	Destrin	692
P61006	RAB8A	RAB8A_HUMAN	Ras-related protein Rab-8A	852
P61009	SPCS3	SPCS3_HUMAN	Signal peptidase complex subunit 3	693
P61011	SRP54	SRP54_HUMAN	Signal recognition particle 54 kDa protein	1686
P61018	RAB4B	RAB4B_HUMAN	Ras-related protein Rab-4B	238
P61019	RAB2A	RAB2A_HUMAN	Ras-related protein Rab-2A	694
P61020	RAB5B	RAB5B_HUMAN	Ras-related protein Rab-5B	370
P61024	CKS1B	CKS1_HUMAN	Cyclin-dependent kinases regulatory subunit 1	399
P61026	RAB10	RAB10_HUMAN	Ras-related protein Rab-10	695
P61081	UBE2M	UBC12_HUMAN	NEDD8-conjugating enzyme Ubc12	696
P61086	UBE2K	UBE2K_HUMAN	Ubiquitin-conjugating enzyme E2 K	697
P61106	RAB14	RAB14_HUMAN	Ras-related protein Rab-14	698
P61158	ACTR3	ARP3_HUMAN	Actin-related protein 3	699
P61160	ACTR2	ARP2_HUMAN	Actin-related protein 2	699
P61163	ACTR1A	ACTZ_HUMAN	Alpha-centractin	700
P61201	COPS2	CSN2_HUMAN	COP9 signalosome complex subunit 2	699
P61221	ABCE1	ABCE1_HUMAN	ATP-binding cassette sub-family E member 1	1465
P61225	RAP2B	RAP2B_HUMAN	Ras-related protein Rap-2b	699
P61247	RPS3A	RS3A_HUMAN	40S ribosomal protein S3a	732
P61254	RPL26	RL26_HUMAN	60S ribosomal protein L26	583
P61289	PSME3	PSME3_HUMAN	Proteasome activator complex subunit 3	1079
P61313	RPL15	RL15_HUMAN	60S ribosomal protein L15	701
P61353	RPL27	RL27_HUMAN	60S ribosomal protein L27	422
P61421	ATP6V0D1	VA0D1_HUMAN	V-type proton ATPase subunit d 1	702
P61457	PCBD1	PHS_HUMAN	Pterin-4-alpha-carbinolamine dehydratase	183
P61604	HSPE1	CH10_HUMAN	10 kDa heat shock protein, mitochondrial	1247
P61619	SEC61A1	S61A1_HUMAN	Protein transport protein Sec61 subunit alpha isoform 1	703
P61626	LYZ	LYSC_HUMAN	Lysozyme C	258
P61758	VBP1	PFD3_HUMAN	Prefoldin subunit 3	704
P61764	STXBP1	STXB1_HUMAN	Syntaxin-binding protein 1	705
P61769	B2M	B2MG_HUMAN	Beta-2-microglobulin	469
P61803	DAD1	DAD1_HUMAN	Dolichyl-diphosphooligosaccharide--protein glycosyltransferase subunit DAD1	706
P61916	NPC2	NPC2_HUMAN	NPC intracellular cholesterol transporter 2	707
P61923	COPZ1	COPZ1_HUMAN	Coatomer subunit zeta-1	343
P61960	UFM1	UFM1_HUMAN	Ubiquitin-fold modifier 1	708
P61962	DCAF7	DCAF7_HUMAN	DDB1- and CUL4-associated factor 7	709
P61964	WDR5	WDR5_HUMAN	WD repeat-containing protein 5	710
P61966	AP1S1	AP1S1_HUMAN	AP-1 complex subunit sigma-1A	630
P61978	HNRNPK	HNRPK_HUMAN	Heterogeneous nuclear ribonucleoprotein K	711
P61981	YWHAG	1433G_HUMAN	14-3-3 protein gamma	712
P62070	RRAS2	RRAS2_HUMAN	Ras-related protein R-Ras2	713
P62081	RPS7	RS7_HUMAN	40S ribosomal protein S7	714
P62136	PPP1CA	PP1A_HUMAN	Serine/threonine-protein phosphatase PP1-alpha catalytic subunit	1306
P62140	PPP1CB	PP1B_HUMAN	Serine/threonine-protein phosphatase PP1-beta catalytic subunit	715
P62191	PSMC1	PRS4_HUMAN	26S proteasome regulatory subunit 4	1306
P62195	PSMC5	PRS8_HUMAN	26S proteasome regulatory subunit 8	716
P62241	RPS8	RS8_HUMAN	40S ribosomal protein S8	717
P62244	RPS15A	RS15A_HUMAN	40S ribosomal protein S15a	441
P62249	RPS16	RS16_HUMAN	40S ribosomal protein S16	584
P62258	YWHAE	1433E_HUMAN	14-3-3 protein epsilon	718
P62263	RPS14	RS14_HUMAN	40S ribosomal protein S14	719
P62266	RPS23	RS23_HUMAN	40S ribosomal protein S23	714
P62269	RPS18	RS18_HUMAN	40S ribosomal protein S18	719
P62277	RPS13	RS13_HUMAN	40S ribosomal protein S13	714
P62280	RPS11	RS11_HUMAN	40S ribosomal protein S11	720
P62306	SNRPF	RUXF_HUMAN	Small nuclear ribonucleoprotein F	1317
P62310	LSM3	LSM3_HUMAN	U6 snRNA-associated Sm-like protein LSm3	721
P62312	LSM6	LSM6_HUMAN	U6 snRNA-associated Sm-like protein LSm6	722
P62314	SNRPD1	SMD1_HUMAN	Small nuclear ribonucleoprotein Sm D1	327
P62316	SNRPD2	SMD2_HUMAN	Small nuclear ribonucleoprotein Sm D2	723
P62318	SNRPD3	SMD3_HUMAN	Small nuclear ribonucleoprotein Sm D3	724
P62328	TMSB4X	TYB4_HUMAN	Thymosin beta-4	738
P62330	ARF6	ARF6_HUMAN	ADP-ribosylation factor 6	337
P62333	PSMC6	PRS10_HUMAN	26S proteasome regulatory subunit 10B	745
P62341	SELENOT	SELT_HUMAN	Thioredoxin reductase-like selenoprotein T	725
P62424	RPL7A	RL7A_HUMAN	60S ribosomal protein L7a	597
P62495	ETF1	ERF1_HUMAN	Eukaryotic peptide chain release factor subunit 1	726
P62701	RPS4X	RS4X_HUMAN	40S ribosomal protein S4, X isoform	727
P62750	RPL23A	RL23A_HUMAN	60S ribosomal protein L23a	732
P62753	RPS6	RS6_HUMAN	40S ribosomal protein S6	717
P62760	VSNL1	VISL1_HUMAN	Visinin-like protein 1	490
P62805	H4C1	H4_HUMAN	Histone H4	733
P62820	RAB1A	RAB1A_HUMAN	Ras-related protein Rab-1A	728
P62826	RAN	RAN_HUMAN	GTP-binding nuclear protein Ran	729
P62829	RPL23	RL23_HUMAN	60S ribosomal protein L23	441
P62841	RPS15	RS15_HUMAN	40S ribosomal protein S15	730
P62847	RPS24	RS24_HUMAN	40S ribosomal protein S24	714
P62851	RPS25	RS25_HUMAN	40S ribosomal protein S25	584
P62857	RPS28	RS28_HUMAN	40S ribosomal protein S28	714
P62861	FAU	RS30_HUMAN	40S ribosomal protein S30	719
P62879	GNB2	GBB2_HUMAN	Guanine nucleotide-binding protein G(I)/G(S)/G(T) subunit beta-2	315
P62888	RPL30	RL30_HUMAN	60S ribosomal protein L30	731
P62899	RPL31	RL31_HUMAN	60S ribosomal protein L31	732
P62906	RPL10A	RL10A_HUMAN	60S ribosomal protein L10a	461
P62910	RPL32	RL32_HUMAN	60S ribosomal protein L32	583
P62913	RPL11	RL11_HUMAN	60S ribosomal protein L11	943
P62917	RPL8	RL8_HUMAN	60S ribosomal protein L8	732
P62937	PPIA	PPIA_HUMAN	Peptidyl-prolyl cis-trans isomerase A	733
P62942	FKBP1A	FKB1A_HUMAN	Peptidyl-prolyl cis-trans isomerase FKBP1A	398
P62993	GRB2	GRB2_HUMAN	Growth factor receptor-bound protein 2	366
P62995	TRA2B	TRA2B_HUMAN	Transformer-2 protein homolog beta	583
P63010	AP2B1	AP2B1_HUMAN	AP-2 complex subunit beta	734
P63104	YWHAZ	1433Z_HUMAN	14-3-3 protein zeta/delta	463
P63151	PPP2R2A	2ABA_HUMAN	Serine/threonine-protein phosphatase 2A 55 kDa regulatory subunit B alpha isoform	1373
P63165	SUMO1	SUMO1_HUMAN	Small ubiquitin-related modifier 1	735
P63173	RPL38	RL38_HUMAN	60S ribosomal protein L38	441
P63208	SKP1	SKP1_HUMAN	S-phase kinase-associated protein 1	736
P63220	RPS21	RS21_HUMAN	40S ribosomal protein S21	737
P63244	RACK1	RACK1_HUMAN	Receptor of activated protein C kinase 1	441
P63279	UBE2I	UBC9_HUMAN	SUMO-conjugating enzyme UBC9	354
P63313	TMSB10	TYB10_HUMAN	Thymosin beta-10	738
P67809	YBX1	YBOX1_HUMAN	Y-box-binding protein 1	1418
P67936	TPM4	TPM4_HUMAN	Tropomyosin alpha-4 chain	353
P68036	UBE2L3	UB2L3_HUMAN	Ubiquitin-conjugating enzyme E2 L3	667
P68366	TUBA4A	TBA4A_HUMAN	Tubulin alpha-4A chain	739
P68371	TUBB4B	TBB4B_HUMAN	Tubulin beta-4B chain	1322
P68402	PAFAH1B2	PA1B2_HUMAN	Platelet-activating factor acetylhydrolase IB subunit beta	405
P68871	HBB	HBB_HUMAN	Hemoglobin subunit beta	740
P69905	HBA1	HBA_HUMAN	Hemoglobin subunit alpha	740
P78310	CXADR	CXAR_HUMAN	Coxsackievirus and adenovirus receptor	1245
P78316	NOP14	NOP14_HUMAN	Nucleolar protein 14	1477
P78318	IGBP1	IGBP1_HUMAN	Immunoglobulin-binding protein 1	741
P78330	PSPH	SERB_HUMAN	Phosphoserine phosphatase	742
P78332	RBM6	RBM6_HUMAN	RNA-binding protein 6	425
P78344	EIF4G2	IF4G2_HUMAN	Eukaryotic translation initiation factor 4 gamma 2	691
P78345	RPP38	RPP38_HUMAN	Ribonuclease P protein subunit p38	1118
P78347	GTF2I	GTF2I_HUMAN	General transcription factor II-I	743
P78362	SRPK2	SRPK2_HUMAN	SRSF protein kinase 2	744
P78371	CCT2	TCPB_HUMAN	T-complex protein 1 subunit beta	745
P78406	RAE1	RAE1L_HUMAN	mRNA export factor	746
P78417	GSTO1	GSTO1_HUMAN	Glutathione S-transferase omega-1	531
P78524	DENND2B	DEN2B_HUMAN	DENN domain-containing protein 2B	747
P78527	PRKDC	PRKDC_HUMAN	DNA-dependent protein kinase catalytic subunit	810
P78549	NTHL1	NTH_HUMAN	Endonuclease III-like protein 1	748
P79483	HLA-DRB3	DRB3_HUMAN	HLA class II histocompatibility antigen, DR beta 3 chain	749
P80188	LCN2	NGAL_HUMAN	Neutrophil gelatinase-associated lipocalin	258
P80217	IFI35	IN35_HUMAN	Interferon-induced 35 kDa protein	863
P80303	NUCB2	NUCB2_HUMAN	Nucleobindin-2	288
P80404	ABAT	GABT_HUMAN	4-aminobutyrate aminotransferase, mitochondrial	364
P80511	S100A12	S10AC_HUMAN	Protein S100-A12	507
P80723	BASP1	BASP1_HUMAN	Brain acid soluble protein 1	577
P80748	IGLV3-21	LV321_HUMAN	Immunoglobulin lambda variable 3-21	1418
P82094	TMF1	TMF1_HUMAN	TATA element modulatory factor	750
P82650	MRPS22	RT22_HUMAN	28S ribosomal protein S22, mitochondrial	751
P82664	MRPS10	RT10_HUMAN	28S ribosomal protein S10, mitochondrial	628
P82675	MRPS5	RT05_HUMAN	28S ribosomal protein S5, mitochondrial	628
P82914	MRPS15	RT15_HUMAN	28S ribosomal protein S15, mitochondrial	1173
P82921	MRPS21	RT21_HUMAN	28S ribosomal protein S21, mitochondrial	1492
P82930	MRPS34	RT34_HUMAN	28S ribosomal protein S34, mitochondrial	628
P82932	MRPS6	RT06_HUMAN	28S ribosomal protein S6, mitochondrial	752
P82933	MRPS9	RT09_HUMAN	28S ribosomal protein S9, mitochondrial	628
P82979	SARNP	SARNP_HUMAN	SAP domain-containing ribonucleoprotein	753
P83111	LACTB	LACTB_HUMAN	Serine beta-lactamase-like protein LACTB, mitochondrial	1686
P83436	COG7	COG7_HUMAN	Conserved oligomeric Golgi complex subunit 7	754
P83731	RPL24	RL24_HUMAN	60S ribosomal protein L24	755
P83876	TXNL4A	TXN4A_HUMAN	Thioredoxin-like protein 4A	756
P84085	ARF5	ARF5_HUMAN	ADP-ribosylation factor 5	695
P84095	RHOG	RHOG_HUMAN	Rho-related GTP-binding protein RhoG	159
P84098	RPL19	RL19_HUMAN	60S ribosomal protein L19	732
P84103	SRSF3	SRSF3_HUMAN	Serine/arginine-rich splicing factor 3	808
P84157	MXRA7	MXRA7_HUMAN	Matrix-remodeling-associated protein 7	1608
P85037	FOXK1	FOXK1_HUMAN	Forkhead box protein K1	116
P98082	DAB2	DAB2_HUMAN	Disabled homolog 2	757
P98088	MUC5AC	MUC5A_HUMAN	Mucin-5AC	758
P98095	FBLN2	FBLN2_HUMAN	Fibulin-2	437
P98160	HSPG2	PGBM_HUMAN	Basement membrane-specific heparan sulfate proteoglycan core protein	759
P98170	XIAP	XIAP_HUMAN	E3 ubiquitin-protein ligase XIAP	760
P98171	ARHGAP4	RHG04_HUMAN	Rho GTPase-activating protein 4	821
P98175	RBM10	RBM10_HUMAN	RNA-binding protein 10	1466
P98179	RBM3	RBM3_HUMAN	RNA-binding protein 3	711
P98194	ATP2C1	AT2C1_HUMAN	Calcium-transporting ATPase type 2C member 1	761
P99999	CYCS	CYC_HUMAN	Cytochrome c	1365
Q00013	MPP1	EM55_HUMAN	55 kDa erythrocyte membrane protein	1787
Q00059	TFAM	TFAM_HUMAN	Transcription factor A, mitochondrial	618
Q00169	PITPNA	PIPNA_HUMAN	Phosphatidylinositol transfer protein alpha isoform	1484
Q00325	SLC25A3	MPCP_HUMAN	Phosphate carrier protein, mitochondrial	762
Q00341	HDLBP	VIGLN_HUMAN	Vigilin	803
Q00403	GTF2B	TF2B_HUMAN	Transcription initiation factor IIB	490
Q00534	CDK6	CDK6_HUMAN	Cyclin-dependent kinase 6	763
Q00577	PURA	PURA_HUMAN	Transcriptional activator protein Pur-alpha	370
Q00587	CDC42EP1	BORG5_HUMAN	Cdc42 effector protein 1	764
Q00610	CLTC	CLH1_HUMAN	Clathrin heavy chain 1	765
Q00653	NFKB2	NFKB2_HUMAN	Nuclear factor NF-kappa-B p100 subunit	766
Q00688	FKBP3	FKBP3_HUMAN	Peptidyl-prolyl cis-trans isomerase FKBP3	268
Q00722	PLCB2	PLCB2_HUMAN	1-phosphatidylinositol 4,5-bisphosphate phosphodiesterase beta-2	496
Q00796	SORD	DHSO_HUMAN	Sorbitol dehydrogenase	1067
Q00839	HNRNPU	HNRPU_HUMAN	Heterogeneous nuclear ribonucleoprotein U	767
Q00978	IRF9	IRF9_HUMAN	Interferon regulatory factor 9	556
Q01082	SPTBN1	SPTB2_HUMAN	Spectrin beta chain, non-erythrocytic 1	768
Q01085	TIAL1	TIAR_HUMAN	Nucleolysin TIAR	312
Q01105	SET	SET_HUMAN	Protein SET	769
Q01130	SRSF2	SRSF2_HUMAN	Serine/arginine-rich splicing factor 2	440
Q01432	AMPD3	AMPD3_HUMAN	AMP deaminase 3	946
Q01433	AMPD2	AMPD2_HUMAN	AMP deaminase 2	770
Q01469	FABP5	FABP5_HUMAN	Fatty acid-binding protein 5	771
Q01518	CAP1	CAP1_HUMAN	Adenylyl cyclase-associated protein 1	1684
Q01581	HMGCS1	HMCS1_HUMAN	Hydroxymethylglutaryl-CoA synthase, cytoplasmic	600
Q01780	EXOSC10	EXOSX_HUMAN	Exosome component 10	842
Q01804	OTUD4	OTUD4_HUMAN	OTU domain-containing protein 4	772
Q01813	PFKP	PFKAP_HUMAN	ATP-dependent 6-phosphofructokinase, platelet type	1644
Q01831	XPC	XPC_HUMAN	DNA repair protein complementing XP-C cells	773
Q01844	EWSR1	EWS_HUMAN	RNA-binding protein EWS	774
Q01968	OCRL	OCRL_HUMAN	Inositol polyphosphate 5-phosphatase OCRL	155
Q01970	PLCB3	PLCB3_HUMAN	1-phosphatidylinositol 4,5-bisphosphate phosphodiesterase beta-3	42
Q01995	TAGLN	TAGL_HUMAN	Transgelin	775
Q02040	AKAP17A	AK17A_HUMAN	A-kinase anchor protein 17A	776
Q02083	NAAA	NAAA_HUMAN	N-acylethanolamine-hydrolyzing acid amidase	777
Q02108	GUCY1A1	GCYA1_HUMAN	Guanylate cyclase soluble subunit alpha-1	778
Q02127	DHODH	PYRD_HUMAN	Dihydroorotate dehydrogenase (quinone), mitochondrial	779
Q02153	GUCY1B1	GCYB1_HUMAN	Guanylate cyclase soluble subunit beta-1	353
Q02218	OGDH	ODO1_HUMAN	2-oxoglutarate dehydrogenase, mitochondrial	1277
Q02252	ALDH6A1	MMSA_HUMAN	Methylmalonate-semialdehyde dehydrogenase [acylating], mitochondrial	780
Q02318	CYP27A1	CP27A_HUMAN	Sterol 26-hydroxylase, mitochondrial	781
Q02338	BDH1	BDH_HUMAN	D-beta-hydroxybutyrate dehydrogenase, mitochondrial	428
Q02388	COL7A1	CO7A1_HUMAN	Collagen alpha-1(VII) chain	1528
Q02413	DSG1	DSG1_HUMAN	Desmoglein-1	415
Q02487	DSC2	DSC2_HUMAN	Desmocollin-2	782
Q02539	H1-1	H11_HUMAN	Histone H1.1	783
Q02543	RPL18A	RL18A_HUMAN	60S ribosomal protein L18a	441
Q02742	GCNT1	GCNT1_HUMAN	Beta-1,3-galactosyl-O-glycosyl-glycoprotein beta-1,6-N-acetylglucosaminyltransferase	1162
Q02750	MAP2K1	MP2K1_HUMAN	Dual specificity mitogen-activated protein kinase kinase 1	784
Q02790	FKBP4	FKBP4_HUMAN	Peptidyl-prolyl cis-trans isomerase FKBP4	1557
Q02809	PLOD1	PLOD1_HUMAN	Procollagen-lysine,2-oxoglutarate 5-dioxygenase 1	785
Q02817	MUC2	MUC2_HUMAN	Mucin-2	832
Q02818	NUCB1	NUCB1_HUMAN	Nucleobindin-1	522
Q02878	RPL6	RL6_HUMAN	60S ribosomal protein L6	786
Q02880	TOP2B	TOP2B_HUMAN	DNA topoisomerase 2-beta	1104
Q02952	AKAP12	AKA12_HUMAN	A-kinase anchor protein 12	1558
Q02978	SLC25A11	M2OM_HUMAN	Mitochondrial 2-oxoglutarate/malate carrier protein	787
Q03001	DST	DYST_HUMAN	Dystonin	1163
Q03135	CAV1	CAV1_HUMAN	Caveolin-1	1640
Q03154	ACY1	ACY1_HUMAN	Aminoacylase-1	183
Q03169	TNFAIP2	TNAP2_HUMAN	Tumor necrosis factor alpha-induced protein 2	9
Q03252	LMNB2	LMNB2_HUMAN	Lamin-B2	289
Q03426	MVK	KIME_HUMAN	Mevalonate kinase	1460
Q03518	TAP1	TAP1_HUMAN	Antigen peptide transporter 1	788
Q03519	TAP2	TAP2_HUMAN	Antigen peptide transporter 2	788
Q03701	CEBPZ	CEBPZ_HUMAN	CCAAT/enhancer-binding protein zeta	221
Q04206	RELA	TF65_HUMAN	Transcription factor p65	1578
Q04323	UBXN1	UBXN1_HUMAN	UBX domain-containing protein 1	1414
Q04446	GBE1	GLGB_HUMAN	1,4-alpha-glucan-branching enzyme	604
Q04637	EIF4G1	IF4G1_HUMAN	Eukaryotic translation initiation factor 4 gamma 1	789
Q04656	ATP7A	ATP7A_HUMAN	Copper-transporting ATPase 1	790
Q04695	KRT17	K1C17_HUMAN	Keratin, type I cytoskeletal 17	317
Q04726	TLE3	TLE3_HUMAN	Transducin-like enhancer protein 3	791
Q04760	GLO1	LGUL_HUMAN	Lactoylglutathione lyase	339
Q04837	SSBP1	SSBP_HUMAN	Single-stranded DNA-binding protein, mitochondrial	792
Q04864	REL	REL_HUMAN	Proto-oncogene c-Rel	793
Q04912	MST1R	RON_HUMAN	Macrophage-stimulating protein receptor	1449
Q04917	YWHAH	1433F_HUMAN	14-3-3 protein eta	794
Q05048	CSTF1	CSTF1_HUMAN	Cleavage stimulation factor subunit 1	795
Q05086	UBE3A	UBE3A_HUMAN	Ubiquitin-protein ligase E3A	796
Q05209	PTPN12	PTN12_HUMAN	Tyrosine-protein phosphatase non-receptor type 12	459
Q05315	CLC	LEG10_HUMAN	Galectin-10	346
Q05397	PTK2	FAK1_HUMAN	Focal adhesion kinase 1	419
Q05519	SRSF11	SRS11_HUMAN	Serine/arginine-rich splicing factor 11	1115
[truncated: 2,494 more rows]

## Sheet: Supplementary Table S2
Supplementary Table S2: KEGG overrepresentation analyses of clusters derived from protein-protein interaction network analysis. Each protein cluster was analyzed separately. Cluster_ID = Protein cluster ID; ID = KEGG pathway ID.
Cluster_ID	category	subcategory	ID	Description	GeneRatio	BgRatio	RichFactor	FoldEnrichment	zScore	pvalue	p.adjust	qvalue	geneID	Count
946	Cellular Processes	Transport and catabolism	hsa04145	Phagosome	4/12	159/8541	0.0251572	17.9057	8.071	5.0958e-05	0.00326131	0.00257472	7097/4688/10312/4689	4
946	Human Diseases	Infectious disease: parasitic	hsa05140	Leishmaniasis	3/12	79/8541	0.0379747	27.0285	8.71759	0.000157804	0.00504972	0.00398662	7097/4688/4689	3
946	Metabolism	Carbohydrate metabolism	hsa00500	Starch and sucrose metabolism	2/12	40/8541	0.05	35.5875	8.22403	0.0013703	0.0270998	0.0213946	2997/3101	2
946	Metabolism	Carbohydrate metabolism	hsa00520	Amino sugar and nucleotide sugar metabolism	2/12	50/8541	0.04	28.47	7.30693	0.00213533	0.0270998	0.0213946	3101/1118	2
946	Organismal Systems	Immune system	hsa04613	Neutrophil extracellular trap formation	3/12	193/8541	0.015544	11.0635	5.30403	0.00214997	0.0270998	0.0213946	7097/4688/4689	3
946	Human Diseases	Cardiovascular disease	hsa05415	Diabetic cardiomyopathy	3/12	205/8541	0.0146341	10.4159	5.11833	0.00255428	0.0270998	0.0213946	2997/4688/4689	3
946	Human Diseases	Cardiovascular disease	hsa05417	Lipid and atherosclerosis	3/12	216/8541	0.0138889	9.88542	4.96116	0.00296405	0.0270998	0.0213946	7097/4688/4689	3
740	Human Diseases	Infectious disease: parasitic	hsa05143	African trypanosomiasis	3/9	37/8541	0.0810811	76.9459	15.0355	6.1757e-06	0.00012969	8.45095e-05	3043/3040/3039	3
740	Human Diseases	Infectious disease: parasitic	hsa05144	Malaria	3/9	50/8541	0.06	56.94	12.8841	1.54717e-05	0.000162453	0.000105859	3043/3040/3039	3
740	Metabolism	Metabolism of cofactors and vitamins	hsa00860	Porphyrin metabolism	2/9	46/8541	0.0434783	41.2609	8.89212	0.000997369	0.00698158	0.0045494	210/645	2
740	Metabolism	Metabolism of cofactors and vitamins	hsa00740	Riboflavin metabolism	1/9	8/8541	0.125	118.625	10.8098	0.00840233	0.0441122	0.0287448	645	1
474	Human Diseases	Infectious disease: bacterial	hsa05134	Legionellosis	2/8	56/8541	0.0357143	38.1295	8.53512	0.00115278	0.0472639	0.0364035	317/3684	2
1365	Metabolism	Lipid metabolism	hsa00062	Fatty acid elongation	3/11	27/8541	0.111111	86.2727	15.9359	4.57147e-06	0.00031086	0.000192483	3030/3032/3033	3
1365	Metabolism	Amino acid metabolism	hsa00380	Tryptophan metabolism	3/11	42/8541	0.0714286	55.461	12.7051	1.77536e-05	0.000432291	0.000267673	4128/3030/3033	3
1365	Metabolism	Lipid metabolism	hsa00071	Fatty acid degradation	3/11	43/8541	0.0697674	54.1712	12.5517	1.90717e-05	0.000432291	0.000267673	3030/3032/3033	3
1365	Metabolism	Amino acid metabolism	hsa00280	Valine, leucine and isoleucine degradation	3/11	48/8541	0.0625	48.5284	11.8575	2.66351e-05	0.000452797	0.00028037	3030/3032/3033	3
1365	Metabolism	Global and overview maps	hsa01212	Fatty acid metabolism	3/11	57/8541	0.0526316	40.866	10.844	4.47743e-05	0.000608931	0.000377047	3030/3032/3033	3
1365	Human Diseases	Neurodegenerative disease	hsa05012	Parkinson disease	4/11	271/8541	0.0147601	11.4606	6.28403	0.000274285	0.00310857	0.00192481	9167/4128/7416/54205	4
1365	Metabolism	Carbohydrate metabolism	hsa00650	Butanoate metabolism	2/11	27/8541	0.0740741	57.5152	10.5616	0.000520118	0.00505257	0.00312853	3030/3033	2
1365	Metabolism	Energy metabolism	hsa00190	Oxidative phosphorylation	3/11	138/8541	0.0217391	16.8794	6.75318	0.000619306	0.0052641	0.0032595	9167/54205/27068	3
1365	Metabolism	Carbohydrate metabolism	hsa00640	Propanoate metabolism	2/11	32/8541	0.0625	48.5284	9.67252	0.000732402	0.00553371	0.00342644	3030/8801	2
1365	Metabolism	Amino acid metabolism	hsa00350	Tyrosine metabolism	2/11	36/8541	0.0555556	43.1364	9.0975	0.000927657	0.00630807	0.00390593	4128/81889	2
1365	Metabolism	Amino acid metabolism	hsa00310	Lysine degradation	2/11	63/8541	0.031746	24.6494	6.7654	0.00282168	0.0174431	0.0108007	3030/3033	2
1365	Human Diseases	Neurodegenerative disease	hsa05020	Prion disease	3/11	278/8541	0.0107914	8.37901	4.49161	0.0046351	0.0262656	0.0162635	9167/7416/54205	3
1365	Human Diseases	Neurodegenerative disease	hsa05016	Huntington disease	3/11	311/8541	0.0096463	7.48992	4.18668	0.00634598	0.0331944	0.0205538	9167/7416/54205	3
967	Organismal Systems	Circulatory system	hsa04270	Vascular smooth muscle contraction	4/6	134/8541	0.0298507	42.4925	12.8353	8.48241e-07	5.68321e-05	4.28585e-05	5592/3708/4638/10335	4
967	Environmental Information Processing	Signal transduction	hsa04022	cGMP-PKG signaling pathway	4/6	166/8541	0.0240964	34.3012	11.4875	2.00309e-06	6.71037e-05	5.06045e-05	5592/3708/4638/10335	4
967	Organismal Systems	Immune system	hsa04611	Platelet activation	3/6	126/8541	0.0238095	33.8929	9.86195	6.07035e-05	0.00135571	0.00102238	5592/3708/4638	3
967	Organismal Systems	Endocrine system	hsa04921	Oxytocin signaling pathway	3/6	155/8541	0.0193548	27.5516	8.84468	0.000112642	0.00188676	0.00142285	781/3708/4638	3
967	Organismal Systems	Nervous system	hsa04730	Long-term depression	2/6	60/8541	0.0333333	47.45	9.57284	0.000714907	0.00957975	0.00722432	5592/3708	2
967	Organismal Systems	Digestive system	hsa04971	Gastric acid secretion	2/6	76/8541	0.0263158	37.4605	8.46485	0.00114536	0.0127899	0.00964517	3708/4638	2
967	Cellular Processes	Cellular community - eukaryotes	hsa04540	Gap junction	2/6	92/8541	0.0217391	30.9457	7.65646	0.00167386	0.0138383	0.0104358	5592/3708	2
967	Organismal Systems	Environmental adaptation	hsa04713	Circadian entrainment	2/6	97/8541	0.0206186	29.3505	7.44519	0.00185888	0.0138383	0.0104358	5592/3708	2
967	Organismal Systems	Digestive system	hsa04970	Salivary secretion	2/6	97/8541	0.0206186	29.3505	7.44519	0.00185888	0.0138383	0.0104358	5592/3708	2
967	Environmental Information Processing	Signal transduction	hsa04371	Apelin signaling pathway	2/6	140/8541	0.0142857	20.3357	6.11592	0.00383253	0.025678	0.0193644	3708/4638	2
967	Cellular Processes	Cellular community - eukaryotes	hsa04510	Focal adhesion	2/6	203/8541	0.00985222	14.0246	4.97949	0.00791725	0.0482232	0.0363663	7414/4638	2
894	Genetic Information Processing	Translation	hsa03008	Ribosome biogenesis in eukaryotes	1/1	168/8541	0.00595238	50.8393	7.05969	0.0196698	0.0196698		55131	1
699	Human Diseases	Infectious disease: bacterial	hsa05130	Pathogenic Escherichia coli infection	5/8	203/8541	0.0246305	26.2962	11.1685	3.81646e-07	1.10677e-05	7.23118e-06	10109/10427/834/10096/10097	5
699	Human Diseases	Infectious disease: bacterial	hsa05135	Yersinia infection	4/8	138/8541	0.0289855	30.9457	10.8587	4.34413e-06	6.29899e-05	4.11549e-05	10109/834/10096/10097	4
699	Human Diseases	Infectious disease: bacterial	hsa05100	Bacterial invasion of epithelial cells	3/8	78/8541	0.0384615	41.0625	10.8829	3.97073e-05	0.000269423	0.000176029	10109/10096/10097	3
699	Human Diseases	Infectious disease: bacterial	hsa05131	Shigellosis	4/8	250/8541	0.016	17.082	7.90187	4.57294e-05	0.000269423	0.000176029	10109/834/10096/10097	4
699	Human Diseases	Infectious disease: bacterial	hsa05132	Salmonella infection	4/8	251/8541	0.0159363	17.0139	7.88462	4.64522e-05	0.000269423	0.000176029	10109/834/10096/10097	4
699	Organismal Systems	Immune system	hsa04666	Fc gamma R-mediated phagocytosis	3/8	99/8541	0.030303	32.3523	9.60698	8.11102e-05	0.000392033	0.000256138	10109/10096/10097	3
699	Cellular Processes	Cellular community - eukaryotes	hsa04530	Tight junction	3/8	170/8541	0.0176471	18.8404	7.1939	0.000403113	0.00167004	0.00109113	10109/10096/10097	3
699	Cellular Processes	Cell motility	hsa04810	Regulation of actin cytoskeleton	3/8	232/8541	0.012931	13.8055	6.05465	0.00100145	0.00363026	0.00237186	10109/10096/10097	3
699	Cellular Processes	Transport and catabolism	hsa04144	Endocytosis	3/8	252/8541	0.0119048	12.7098	5.77727	0.00127333	0.00410296	0.0026807	10109/10096/10097	3
699	Cellular Processes	Cell growth and death	hsa04217	Necroptosis	2/8	159/8541	0.0125786	13.4292	4.84387	0.00895833	0.0259792	0.0169737	834/6778	2
699	Organismal Systems	Immune system	hsa04621	NOD-like receptor signaling pathway	2/8	189/8541	0.010582	11.2976	4.38324	0.0124928	0.0329355	0.0215186	834/2634	2
612	Metabolism	Energy metabolism	hsa00190	Oxidative phosphorylation	16/17	138/8541	0.115942	58.2506	30.2785	1.48578e-28	2.22867e-27	3.12795e-28	4724/4709/4695/4726/4707/4722/4710/4716/4513/4538/7381/4719/4723/4700/4704/51079	16
612	Human Diseases	Cardiovascular disease	hsa05415	Diabetic cardiomyopathy	16/17	205/8541	0.0780488	39.2126	24.7307	1.12315e-25	8.42361e-25	1.18226e-25	4724/4709/4695/4726/4707/4722/4710/4716/4513/4538/7381/4719/4723/4700/4704/51079	16
612	Human Diseases	Cancer: overview	hsa05208	Chemical carcinogenesis - reactive oxygen species	16/17	227/8541	0.0704846	35.4123	23.4668	6.07572e-25	2.31887e-24	3.25456e-25	4724/4709/4695/4726/4707/4722/4710/4716/4513/4538/7381/4719/4723/4700/4704/51079	16
612	Human Diseases	Endocrine and metabolic disease	hsa04932	Non-alcoholic fatty liver disease	15/17	157/8541	0.0955414	48.0011	26.5439	6.18366e-25	2.31887e-24	3.25456e-25	4724/4709/4695/4726/4707/4722/4710/4716/4513/7381/4719/4723/4700/4704/51079	15
612	Organismal Systems	Environmental adaptation	hsa04714	Thermogenesis	16/17	235/8541	0.0680851	34.2068	23.0513	1.07662e-24	3.22985e-24	4.53312e-25	4724/4709/4695/4726/4707/4722/4710/4716/4513/4538/7381/4719/4723/4700/4704/51079	16
612	Human Diseases	Neurodegenerative disease	hsa05012	Parkinson disease	16/17	271/8541	0.0590406	29.6627	21.4131	1.12574e-23	2.81436e-23	3.94998e-24	4724/4709/4695/4726/4707/4722/4710/4716/4513/4538/7381/4719/4723/4700/4704/51079	16
612	Human Diseases	Neurodegenerative disease	hsa05020	Prion disease	16/17	278/8541	0.057554	28.9158	21.1317	1.71133e-23	3.66714e-23	5.14687e-24	4724/4709/4695/4726/4707/4722/4710/4716/4513/4538/7381/4719/4723/4700/4704/51079	16
612	Organismal Systems	Nervous system	hsa04723	Retrograde endocannabinoid signaling	14/17	149/8541	0.0939597	47.2065	25.4094	8.46434e-23	1.58706e-22	2.22746e-23	4724/4709/4695/4726/4707/4722/4710/4716/4538/4719/4723/4700/4704/51079	14
612	Human Diseases	Neurodegenerative disease	hsa05016	Huntington disease	16/17	311/8541	0.0514469	25.8476	19.934	1.0759e-22	1.79317e-22	2.51673e-23	4724/4709/4695/4726/4707/4722/4710/4716/4513/4538/7381/4719/4723/4700/4704/51079	16
612	Human Diseases	Neurodegenerative disease	hsa05014	Amyotrophic lateral sclerosis	16/17	371/8541	0.0431267	21.6674	18.1758	1.91674e-21	2.87511e-21	4.03524e-22	4724/4709/4695/4726/4707/4722/4710/4716/4513/4538/7381/4719/4723/4700/4704/51079	16
612	Human Diseases	Neurodegenerative disease	hsa05010	Alzheimer disease	16/17	391/8541	0.0409207	20.559	17.6803	4.50605e-21	6.14461e-21	8.62401e-22	4724/4709/4695/4726/4707/4722/4710/4716/4513/4538/7381/4719/4723/4700/4704/51079	16
612	Human Diseases	Neurodegenerative disease	hsa05022	Pathways of neurodegeneration - multiple diseases	16/17	483/8541	0.0331263	16.643	15.8057	1.39158e-19	1.73947e-19	2.44136e-20	4724/4709/4695/4726/4707/4722/4710/4716/4513/4538/7381/4719/4723/4700/4704/51079	16
612	Organismal Systems	Circulatory system	hsa04260	Cardiac muscle contraction	2/17	87/8541	0.0229885	11.5497	4.41672	0.0126312	0.0145745	0.00204554	4513/7381	2
518	Cellular Processes	Cellular community - eukaryotes	hsa04520	Adherens junction	4/9	93/8541	0.0430108	40.8172	12.5389	1.59228e-06	0.000111459	6.03389e-05	1500/999/1495/1499	4
518	Human Diseases	Cancer: specific types	hsa05226	Gastric cancer	4/9	150/8541	0.0266667	25.3067	9.75414	1.0755e-05	0.000300724	0.000162798	999/1495/1499/4087	4
518	Environmental Information Processing	Signal transduction	hsa04390	Hippo signaling pathway	4/9	157/8541	0.0254777	24.1783	9.51988	1.28882e-05	0.000300724	0.000162798	999/1495/1499/4087	4
518	Human Diseases	Cancer: specific types	hsa05213	Endometrial cancer	3/9	59/8541	0.0508475	48.2542	11.8288	2.55398e-05	0.000446947	0.000241956	999/1495/1499	3
518	Human Diseases	Infectious disease: bacterial	hsa05100	Bacterial invasion of epithelial cells	3/9	78/8541	0.0384615	36.5	10.2291	5.91692e-05	0.000828369	0.00044844	999/1495/1499	3
518	Organismal Systems	Immune system	hsa04670	Leukocyte transendothelial migration	3/9	116/8541	0.0258621	24.5431	8.29149	0.000193201	0.00225401	0.00122022	1500/1495/1499	3
518	Human Diseases	Cancer: specific types	hsa05216	Thyroid cancer	2/9	37/8541	0.0540541	51.2973	9.95769	0.000644953	0.00644953	0.00349147	999/1499	2
518	Environmental Information Processing	Signal transduction	hsa04015	Rap1 signaling pathway	3/9	212/8541	0.0141509	13.4292	5.9517	0.00113397	0.00916129	0.0049595	1500/999/1499	3
518	Metabolism	Amino acid metabolism	hsa00330	Arginine and proline metabolism	2/9	50/8541	0.04	37.96	8.5126	0.00117788	0.00916129	0.0049595	2806/501	2
518	Human Diseases	Cardiovascular disease	hsa05412	Arrhythmogenic right ventricular cardiomyopathy	2/9	86/8541	0.0232558	22.0698	6.37789	0.00344584	0.0224317	0.0121435	1495/1499	2
518	Human Diseases	Cancer: specific types	hsa05210	Colorectal cancer	2/9	87/8541	0.0229885	21.8161	6.338	0.00352499	0.0224317	0.0121435	1499/4087	2
518	Metabolism	Amino acid metabolism	hsa00400	Phenylalanine, tyrosine and tryptophan biosynthesis	1/9	6/8541	0.166667	158.167	12.5072	0.00630765	0.0367946	0.0199189	2806	1
518	Environmental Information Processing	Signal transduction	hsa04371	Apelin signaling pathway	2/9	140/8541	0.0142857	13.5571	4.86535	0.00890583	0.0438818	0.0237556	999/4087	2
518	Cellular Processes	Cellular community - eukaryotes	hsa04550	Signaling pathways regulating pluripotency of stem cells	2/9	144/8541	0.0138889	13.1806	4.78752	0.00940325	0.0438818	0.0237556	1499/4087	2
518	Human Diseases	Endocrine and metabolic disease	hsa04936	Alcoholic liver disease	2/9	144/8541	0.0138889	13.1806	4.78752	0.00940325	0.0438818	0.0237556	1499/501	2
380	Human Diseases	Cardiovascular disease	hsa05412	Arrhythmogenic right ventricular cardiomyopathy	2/4	86/8541	0.0232558	49.657	9.81621	0.000593457	0.00890185	0.00499753	3728/1832	2
380	Human Diseases	Cancer: specific types	hsa05226	Gastric cancer	2/4	150/8541	0.0133333	28.47	7.34689	0.00179628	0.0134721	0.00756329	3728/1452	2
380	Cellular Processes	Cell motility	hsa04820	Cytoskeleton in muscle cells	2/4	232/8541	0.00862069	18.4073	5.81846	0.00425171	0.0212585	0.0119346	3728/1832	2
628	Genetic Information Processing	Translation	hsa03010	Ribosome	5/8	172/8541	0.0290698	31.0356	12.1839	1.66692e-07	5.00075e-07	1.75465e-07	55173/64969/64965/51081/51116	5
628	Genetic Information Processing	Translation	hsa00970	Aminoacyl-tRNA biosynthesis	2/8	66/8541	0.030303	32.3523	7.82878	0.00159814	0.0023972	0.000841124	23395/55157	2
920	Cellular Processes	Transport and catabolism	hsa04137	Mitophagy - animal	1/2	105/8541	0.00952381	40.6714	6.25957	0.0244376	0.038955		192111	1
920	Environmental Information Processing	Signal transduction	hsa04668	TNF signaling pathway	1/2	119/8541	0.00840336	35.8866	5.86495	0.0276731	0.038955		192111	1
920	Cellular Processes	Cell growth and death	hsa04217	Necroptosis	1/2	159/8541	0.00628931	26.8585	5.03696	0.0368878	0.038955		192111	1
920	Genetic Information Processing	Translation	hsa03008	Ribosome biogenesis in eukaryotes	1/2	168/8541	0.00595238	25.4196	4.89208	0.038955	0.038955		9790	1
1729	Metabolism	Amino acid metabolism	hsa00350	Tyrosine metabolism	2/7	36/8541	0.0555556	67.7857	11.5	0.000357976	0.00926099	0.00537843	125/4129	2
1729	Cellular Processes	Cell motility	hsa04820	Cytoskeleton in muscle cells	3/7	232/8541	0.012931	15.7777	6.53549	0.000638689	0.00926099	0.00537843	2201/1605/171024	3
1729	Metabolism	Xenobiotics biodegradation and metabolism	hsa00982	Drug metabolism - cytochrome P450	2/7	73/8541	0.0273973	33.4286	7.96894	0.00147181	0.0142275	0.00826281	125/4129	2
1729	Organismal Systems	Endocrine system	hsa04910	Insulin signaling pathway	2/7	138/8541	0.0144928	17.6832	5.65854	0.00516097	0.037417	0.0217304	5577/10580	2
515	Genetic Information Processing	Replication and repair	hsa03030	DNA replication	6/8	36/8541	0.166667	177.938	32.5729	1.00722e-13	9.06495e-13	7.42159e-13	4172/4173/4174/4176/4171/4175	6
515	Cellular Processes	Cell growth and death	hsa04110	Cell cycle	6/8	158/8541	0.0379747	40.5427	15.361	9.90226e-10	4.45601e-09	3.6482e-09	4172/4173/4174/4176/4171/4175	6
247	Organismal Systems	Immune system	hsa04610	Complement and coagulation cascades	6/12	88/8541	0.0681818	48.5284	16.8097	8.85351e-10	2.92166e-08	2.70265e-08	2161/5265/3827/3818/710/3426	6
247	Organismal Systems	Digestive system	hsa04979	Cholesterol metabolism	2/12	51/8541	0.0392157	27.9118	7.23009	0.00222076	0.0366425	0.0338958	345/337	2
254	Organismal Systems	Endocrine system	hsa04918	Thyroid hormone synthesis	2/5	75/8541	0.0266667	45.552	9.37876	0.00074797	0.00897564	0.00314935	7276/213	2
241	Organismal Systems	Immune system	hsa04610	Complement and coagulation cascades	9/10	88/8541	0.102273	87.3511	27.8762	8.53658e-18	1.10976e-16	4.49294e-17	2159/5340/462/722/5627/5345/110384692/720/2153	9
241	Human Diseases	Infectious disease: bacterial	hsa05133	Pertussis	3/10	78/8541	0.0384615	32.85	9.67439	8.39717e-05	0.000545816	0.000220978	722/110384692/720	3
241	Human Diseases	Infectious disease: bacterial	hsa05150	Staphylococcus aureus infection	3/10	102/8541	0.0294118	25.1206	8.39018	0.000186731	0.000809166	0.000327597	5340/110384692/720	3
241	Human Diseases	Immune disease	hsa05322	Systemic lupus erythematosus	2/10	141/8541	0.0141844	12.1149	4.55621	0.0111649	0.0302249	0.0122368	110384692/720	2
241	Human Diseases	Endocrine and metabolic disease	hsa04936	Alcoholic liver disease	2/10	144/8541	0.0138889	11.8625	4.50068	0.011625	0.0302249	0.0122368	110384692/720	2
1162	Metabolism	Glycan biosynthesis and metabolism	hsa00512	Mucin type O-glycan biosynthesis	2/4	36/8541	0.0555556	118.625	15.3081	0.000103097	0.00123717	0.00097671	2650/8693	2
258	Organismal Systems	Immune system	hsa04613	Neutrophil extracellular trap formation	5/8	193/8541	0.0259067	27.6587	11.4696	2.96576e-07	4.74522e-06	3.43404e-06	4353/1991/1511/566/820	5
258	Organismal Systems	Digestive system	hsa04970	Salivary secretion	2/8	97/8541	0.0206186	22.0129	6.37266	0.00341882	0.0273506	0.0197932	820/4069	2
258	Human Diseases	Immune disease	hsa05322	Systemic lupus erythematosus	2/8	141/8541	0.0141844	15.1436	5.18506	0.00709901	0.0378614	0.0273997	1991/1511	2
832	Metabolism	Lipid metabolism	hsa00061	Fatty acid biosynthesis	1/4	18/8541	0.0555556	118.625	10.813	0.00840479	0.0490905	0.0119248	51703	1
832	Metabolism	Amino acid metabolism	hsa00340	Histidine metabolism	1/4	22/8541	0.0454545	97.0568	9.76453	0.0102653	0.0490905	0.0119248	26	1
832	Metabolism	Amino acid metabolism	hsa00380	Tryptophan metabolism	1/4	42/8541	0.0238095	50.8393	7.0084	0.0195286	0.0490905	0.0119248	26	1
832	Cellular Processes	Cell growth and death	hsa04216	Ferroptosis	1/4	42/8541	0.0238095	50.8393	7.0084	0.0195286	0.0490905	0.0119248	51703	1
832	Metabolism	Lipid metabolism	hsa00071	Fatty acid degradation	1/4	43/8541	0.0232558	49.657	6.92353	0.0199901	0.0490905	0.0119248	51703	1
832	Metabolism	Amino acid metabolism	hsa00330	Arginine and proline metabolism	1/4	50/8541	0.02	42.705	6.40177	0.0232157	0.0490905	0.0119248	26	1
832	Metabolism	Global and overview maps	hsa01212	Fatty acid metabolism	1/4	57/8541	0.0175439	37.4605	5.97814	0.0264333	0.0490905	0.0119248	51703	1
832	Organismal Systems	Endocrine system	hsa04920	Adipocytokine signaling pathway	1/4	70/8541	0.0142857	30.5036	5.36491	0.0323878	0.0498095	0.0120995	51703	1
832	Organismal Systems	Endocrine system	hsa03320	PPAR signaling pathway	1/4	76/8541	0.0131579	28.0954	5.13565	0.0351268	0.0498095	0.0120995	51703	1
832	Cellular Processes	Transport and catabolism	hsa04146	Peroxisome	1/4	83/8541	0.0120482	25.7259	4.89963	0.038315	0.0498095	0.0120995	51703	1
775	Cellular Processes	Cell motility	hsa04820	Cytoskeleton in muscle cells	4/5	232/8541	0.0172414	29.4517	10.6332	2.59731e-06	6.23355e-05	4.37442e-05	7169/7168/1465/10398	4
775	Cellular Processes	Cell motility	hsa04814	Motor proteins	3/5	197/8541	0.0152284	26.0132	8.59611	0.000116805	0.00140166	0.000983622	7169/7168/10398	3
775	Organismal Systems	Circulatory system	hsa04260	Cardiac muscle contraction	2/5	87/8541	0.0229885	39.269	8.68284	0.0010055	0.00701435	0.00492235	7169/7168	2
775	Human Diseases	Cardiovascular disease	hsa05410	Hypertrophic cardiomyopathy	2/5	99/8541	0.020202	34.5091	8.11604	0.00130017	0.00701435	0.00492235	7169/7168	2
775	Human Diseases	Cardiovascular disease	hsa05414	Dilated cardiomyopathy	2/5	105/8541	0.0190476	32.5371	7.86929	0.00146132	0.00701435	0.00492235	7169/7168	2
775	Organismal Systems	Circulatory system	hsa04261	Adrenergic signaling in cardiomyocytes	2/5	154/8541	0.012987	22.1844	6.42037	0.00311683	0.0124673	0.00874901	7169/7168	2
1344	Genetic Information Processing	Translation	hsa03010	Ribosome	8/10	172/8541	0.0465116	39.7256	17.5653	1.00018e-12	2.00036e-12		11222/9801/10573/6150/64981/28998/65008/63875	8
1344	Genetic Information Processing	Translation	hsa00970	Aminoacyl-tRNA biosynthesis	2/10	66/8541	0.030303	25.8818	6.94725	0.00254292	0.00254292		57176/79731	2
1290	Organismal Systems	Immune system	hsa04062	Chemokine signaling pathway	5/11	193/8541	0.0259067	20.1154	9.64543	2.31472e-06	0.000127309	9.74618e-05	7409/5336/7454/2185/1794	5
1290	Organismal Systems	Immune system	hsa04662	B cell receptor signaling pathway	3/11	91/8541	0.032967	25.5974	8.47095	0.000181494	0.0042718	0.00327028	7409/5336/118788	3
1290	Organismal Systems	Immune system	hsa04666	Fc gamma R-mediated phagocytosis	3/11	99/8541	0.030303	23.5289	8.09629	0.000233007	0.0042718	0.00327028	7409/5336/7454	3
1290	Organismal Systems	Immune system	hsa04670	Leukocyte transendothelial migration	3/11	116/8541	0.0258621	20.0807	7.43001	0.000372034	0.00511546	0.00391614	7409/5336/2185	3
1290	Organismal Systems	Immune system	hsa04650	Natural killer cell mediated cytotoxicity	3/11	134/8541	0.0223881	17.3833	6.86411	0.000568232	0.00567697	0.004346	7409/5336/2185	3
1290	Human Diseases	Infectious disease: bacterial	hsa05135	Yersinia infection	3/11	138/8541	0.0217391	16.8794	6.75318	0.000619306	0.00567697	0.004346	7409/7454/2185	3
1290	Organismal Systems	Immune system	hsa04664	Fc epsilon RI signaling pathway	2/11	69/8541	0.0289855	22.5059	6.44081	0.00337522	0.0265196	0.0203021	7409/5336	2
441	Genetic Information Processing	Translation	hsa03010	Ribosome	9/10	172/8541	0.0523256	44.6913	19.8176	4.34552e-15	2.17276e-14	1.37227e-14	6165/6188/6133/6157/6144/6210/9349/6169/6142	9
441	Human Diseases	Infectious disease: viral	hsa05171	Coronavirus disease - COVID-19	9/10	238/8541	0.0378151	32.2979	16.7654	8.518e-14	2.1295e-13	1.34495e-13	6165/6188/6133/6157/6144/6210/9349/6169/6142	9
585	Genetic Information Processing	Folding, sorting and degradation	hsa04141	Protein processing in endoplasmic reticulum	5/6	170/8541	0.0294118	41.8676	14.2698	1.73993e-08	4.24185e-08		1650/3703/6748/7841/201595	5
585	Metabolism	Glycan biosynthesis and metabolism	hsa00510	N-Glycan biosynthesis	4/6	54/8541	0.0740741	105.444	20.4131	2.12093e-08	4.24185e-08		1650/3703/7841/201595	4
585	Metabolism	Glycan biosynthesis and metabolism	hsa00513	Various types of N-glycan biosynthesis	3/6	42/8541	0.0714286	101.679	17.3413	2.18917e-06	2.91889e-06		1650/3703/201595	3
585	Genetic Information Processing	Folding, sorting and degradation	hsa03060	Protein export	1/6	31/8541	0.0322581	45.9194	6.64282	0.0215869	0.0215869		58477	1

## Sheet: Supplementary Table S3
Supplementary Table S3: Detailed results of differential expression analysis (AJ high vs AJ low EACs; n = 153) using R package limma. Negative log2 fold changes indicate downregulation in AJ-low group, while positive values indicate upregulation. No filters were applied.
UniProt	Gene_Name	Protein_Name	Description	logFC	AveExpr	t	P.Value	adj.P.Val	B
A0AV96	RBM47	RBM47_HUMAN	RNA-binding protein 47	-0.411844	22.7068	-5.08298	1.06647e-06	2.28124e-05	5.19044
A0AVT1	UBA6	UBA6_HUMAN	Ubiquitin-like modifier-activating enzyme 6	-0.054876	21.3686	-0.810091	0.419141	0.563201	-6.2617
A0FGR8	ESYT2	ESYT2_HUMAN	Extended synaptotagmin-2	0.125145	21.3329	1.80894	0.0724154	0.154239	-4.98637
A0MZ66	SHTN1	SHOT1_HUMAN	Shootin-1	-0.505729	19.5889	-4.12094	6.15084e-05	0.000578025	1.36154
A1A5D9	BICDL2	BICL2_HUMAN	BICD family-like cargo adapter 2	-0.652372	18.2254	-4.67865	6.28766e-06	9.02369e-05	3.50809
A1IGU5	ARHGEF37	ARH37_HUMAN	Rho guanine nucleotide exchange factor 37	-0.806912	18.5168	-5.45325	1.93434e-07	6.03407e-06	6.81655
A1L0T0	ILVBL	HACL2_HUMAN	2-hydroxyacyl-CoA lyase 2	-0.383749	19.3251	-4.87174	2.72758e-06	4.55476e-05	4.2989
A1L390	PLEKHG3	PKHG3_HUMAN	Pleckstrin homology domain-containing family G member 3	-0.04708	19.5796	-0.34455	0.730904	0.823482	-6.52648
A1X283	SH3PXD2B	SPD2B_HUMAN	SH3 and PX domain-containing protein 2B	0.410343	21.0019	4.47918	1.4544e-05	0.000178991	2.71636
A2RRP1	NBAS	NBAS_HUMAN	Neuroblastoma-amplified sequence	-0.150409	19.4371	-2.81913	0.00545004	0.021123	-2.76019
A3KMH1	VWA8	VWA8_HUMAN	von Willebrand factor A domain-containing protein 8	-0.349534	20.7958	-3.1363	0.00205075	0.00964602	-1.87933
A4D1P6	WDR91	WDR91_HUMAN	WD repeat-containing protein 91	0.0151238	18.623	0.143149	0.88636	0.932006	-6.57497
A5D8V6	VPS37C	VP37C_HUMAN	Vacuolar protein sorting-associated protein 37C	-0.354348	18.3226	-2.62424	0.00956082	0.0320288	-3.25953
A5PLN9	TRAPPC13	TPC13_HUMAN	Trafficking protein particle complex subunit 13	0.00239521	18.2887	0.0183553	0.985379	0.988704	-6.58492
A5YKK6	CNOT1	CNOT1_HUMAN	CCR4-NOT transcription complex subunit 1	0.0178348	21.9241	0.459535	0.6465	0.759353	-6.48087
A6NC98	CCDC88B	CC88B_HUMAN	Coiled-coil domain-containing protein 88B	0.756377	18.5744	5.01453	1.44992e-06	2.85659e-05	4.89858
A6NCS6	C2orf72	CB072_HUMAN	Uncharacterized protein C2orf72	-0.105969	18.0637	-1.08641	0.279001	0.423832	-6.00448
A6ND36	FAM83G	FA83G_HUMAN	Protein FAM83G	-0.38132	18.3772	-2.32383	0.0214448	0.0594263	-3.96485
A6NDB9	PALM3	PALM3_HUMAN	Paralemmin-3	-0.400877	18.5905	-2.28322	0.0237882	0.064488	-4.05411
A6NDG6	PGP	PGP_HUMAN	Glycerol-3-phosphate phosphatase	-0.459816	19.9056	-1.41973	0.157713	0.277895	-5.59627
A6NFQ2	TCAF2	TCAF2_HUMAN	TRPM8 channel-associated factor 2	-1.20816	18.8965	-4.94487	1.97643e-06	3.62373e-05	4.60446
A6NHR9	SMCHD1	SMHD1_HUMAN	Structural maintenance of chromosomes flexible hinge domain-containing protein 1	0.436084	19.7944	6.27321	3.42667e-09	2.96012e-07	10.678
A7KAX9	ARHGAP32	RHG32_HUMAN	Rho GTPase-activating protein 32	-0.5381	18.3734	-4.75735	4.48572e-06	6.90064e-05	3.82758
A8K2U0	A2ML1	A2ML1_HUMAN	Alpha-2-macroglobulin-like protein 1	-1.33194	21.6859	-3.07445	0.00249638	0.0114077	-2.05763
A8MQ03	CYSRT1	CRTP1_HUMAN	Cysteine-rich tail protein 1	-0.422976	18.1289	-2.65059	0.00887651	0.0305075	-3.1939
A8MXV4	NUDT19	NUD19_HUMAN	Nucleoside diphosphate-linked moiety X motif 19	-0.215546	20.0745	-1.67311	0.0963411	0.190799	-5.21534
B0I1T2	MYO1G	MYO1G_HUMAN	Unconventional myosin-Ig	0.474589	20.9993	3.90266	0.000141993	0.001119	0.580237
L0R6Q1	SLC35A4	S35U4_HUMAN	SLC35A4 upstream open reading frame protein	0.241543	19.7454	0.941153	0.348104	0.495851	-6.14893
O00115	DNASE2	DNS2A_HUMAN	Deoxyribonuclease-2-alpha	0.00857172	20.6881	0.0587178	0.953253	0.971799	-6.58339
O00116	AGPS	ADAS_HUMAN	Alkyldihydroxyacetonephosphate synthase, peroxisomal	0.0430936	19.8565	0.477587	0.633623	0.751183	-6.47253
O00139	KIF2A	KIF2A_HUMAN	Kinesin-like protein KIF2A	0.268366	21.3465	5.40799	2.39275e-07	6.93436e-06	6.61364
O00142	TK2	KITM_HUMAN	Thymidine kinase 2, mitochondrial	-0.176262	19.0946	-0.630267	0.529456	0.665681	-6.38917
O00148	DDX39A	DX39A_HUMAN	ATP-dependent RNA helicase DDX39A	0.0332155	20.482	0.104455	0.916945	0.951251	-6.5797
O00151	PDLIM1	PDLI1_HUMAN	PDZ and LIM domain protein 1	-0.0820662	24.8057	-1.13495	0.258164	0.400718	-5.95166
O00154	ACOT7	BACH_HUMAN	Cytosolic acyl coenzyme A thioester hydrolase	-0.14734	21.3241	-0.970628	0.333259	0.479962	-6.12127
O00159	MYO1C	MYO1C_HUMAN	Unconventional myosin-Ic	-0.15991	23.5569	-2.33923	0.0206108	0.0576846	-3.93062
O00160	MYO1F	MYO1F_HUMAN	Unconventional myosin-If	0.817859	20.6408	6.23762	4.10953e-09	3.29643e-07	10.5036
O00161	SNAP23	SNP23_HUMAN	Synaptosomal-associated protein 23	0.0997693	21.1108	1.53756	0.126213	0.235249	-5.42664
O00165	HAX1	HAX1_HUMAN	HCLS1-associated protein X-1	-0.0563076	19.5635	-0.603137	0.547307	0.68046	-6.40565
O00170	AIP	AIP_HUMAN	AH receptor-interacting protein	0.258081	21.3134	1.6159	0.108168	0.209076	-5.30662
O00178	GTPBP1	GTPB1_HUMAN	GTP-binding protein 1	-0.0809667	19.4996	-1.11102	0.268296	0.412593	-5.97798
O00182	LGALS9	LEG9_HUMAN	Galectin-9	-0.269515	21.5647	-2.04518	0.0425429	0.102416	-4.54756
O00186	STXBP3	STXB3_HUMAN	Syntaxin-binding protein 3	-0.218068	21.0721	-4.52684	1.19304e-05	0.000151816	2.90315
O00194	RAB27B	RB27B_HUMAN	Ras-related protein Rab-27B	-0.969453	21.9968	-4.01093	9.41471e-05	0.000817954	0.963503
O00203	AP3B1	AP3B1_HUMAN	AP-3 complex subunit beta-1	-0.0878214	22.5482	-2.07417	0.0397323	0.0972099	-4.49021
O00204	SULT2B1	ST2B1_HUMAN	Sulfotransferase 2B1	-1.04808	20.8891	-3.39807	0.000864375	0.00481733	-1.09057
O00214	LGALS8	LEG8_HUMAN	Galectin-8	0.0115099	18.5758	0.0802308	0.936158	0.961015	-6.58191
O00217	NDUFS8	NDUS8_HUMAN	NADH dehydrogenase [ubiquinone] iron-sulfur protein 8, mitochondrial	-0.49455	18.7639	-2.09184	0.0380972	0.0942361	-4.45486
O00231	PSMD11	PSD11_HUMAN	26S proteasome non-ATPase regulatory subunit 11	-0.0316904	21.7796	-0.719982	0.47263	0.611662	-6.32953
O00232	PSMD12	PSD12_HUMAN	26S proteasome non-ATPase regulatory subunit 12	-0.0540056	21.9155	-1.18274	0.238738	0.381056	-5.89744
O00233	PSMD9	PSMD9_HUMAN	26S proteasome non-ATPase regulatory subunit 9	-0.205005	22.195	-1.44399	0.150778	0.268981	-5.56241
O00264	PGRMC1	PGRC1_HUMAN	Membrane-associated progesterone receptor component 1	-0.112442	23.4806	-1.63535	0.104022	0.202632	-5.27592
O00267	SUPT5H	SPT5H_HUMAN	Transcription elongation factor SPT5	0.0932035	21.37	1.96208	0.0515602	0.118895	-4.70775
O00273	DFFA	DFFA_HUMAN	DNA fragmentation factor subunit alpha	0.0844508	18.6123	0.558564	0.577272	0.705415	-6.43117
O00291	HIP1	HIP1_HUMAN	Huntingtin-interacting protein 1	0.60662	20.1574	3.68425	0.000317324	0.00216958	-0.166691
O00299	CLIC1	CLIC1_HUMAN	Chloride intracellular channel protein 1	-0.0905256	26.1806	-1.39117	0.166184	0.289228	-5.63539
O00303	EIF3F	EIF3F_HUMAN	Eukaryotic translation initiation factor 3 subunit F	-0.129533	23.4204	-2.56968	0.0111305	0.0362134	-3.39348
O00308	WWP2	WWP2_HUMAN	NEDD4-like E3 ubiquitin-protein ligase WWP2	-0.0454901	17.7108	-0.433313	0.665395	0.773714	-6.49242
O00330	PDHX	ODPX_HUMAN	Pyruvate dehydrogenase protein X component, mitochondrial	-0.102101	20.9582	-1.12799	0.261083	0.403573	-5.95937
O00338	SULT1C2	ST1C2_HUMAN	Sulfotransferase 1C2	-1.07811	19.2864	-4.18984	4.69179e-05	0.000468345	1.61522
O00339	MATN2	MATN2_HUMAN	Matrilin-2	-0.018587	19.1674	-0.105614	0.916027	0.950518	-6.57958
O00391	QSOX1	QSOX1_HUMAN	Sulfhydryl oxidase 1	-0.670585	22.3265	-4.40735	1.95503e-05	0.000225179	2.4377
O00399	DCTN6	DCTN6_HUMAN	Dynactin subunit 6	-0.400679	19.2798	-2.56684	0.0112182	0.0363533	-3.40038
O00401	WASL	WASL_HUMAN	Neural Wiskott-Aldrich syndrome protein	-0.420326	20.2285	-4.10987	6.42239e-05	0.000599779	1.3211
O00410	IPO5	IPO5_HUMAN	Importin-5	-0.0444691	21.444	-0.423502	0.672522	0.777798	-6.49657
O00411	POLRMT	RPOM_HUMAN	DNA-directed RNA polymerase, mitochondrial	0.183481	18.0702	1.85907	0.0649304	0.141586	-4.89755
O00418	EEF2K	EF2K_HUMAN	Eukaryotic elongation factor 2 kinase	-0.532356	18.6536	-4.88893	2.52947e-06	4.26586e-05	4.3704
O00422	SAP18	SAP18_HUMAN	Histone deacetylase complex subunit SAP18	0.745382	18.8784	2.68045	0.0081549	0.0287308	-3.11884
O00423	EML1	EMAL1_HUMAN	Echinoderm microtubule-associated protein-like 1	-0.0520384	18.9541	-0.403024	0.687491	0.790025	-6.50492
O00425	IGF2BP3	IF2B3_HUMAN	Insulin-like growth factor 2 mRNA-binding protein 3	0.219139	18.6248	1.4003	0.163439	0.285668	-5.62296
O00429	DNM1L	DNM1L_HUMAN	Dynamin-1-like protein	0.134807	22.6351	2.60952	0.00996323	0.0331027	-3.2959
O00442	RTCA	RTCA_HUMAN	RNA 3'-terminal phosphate cyclase	0.212968	20.1448	0.635218	0.526231	0.662694	-6.38608
O00443	PIK3C2A	P3C2A_HUMAN	Phosphatidylinositol 4-phosphate 3-kinase C2 domain-containing subunit alpha	0.000239046	19.85	0.0016873	0.998656	0.998878	-6.58509
O00459	PIK3R2	P85B_HUMAN	Phosphatidylinositol 3-kinase regulatory subunit beta	0.0386562	17.575	0.371913	0.71047	0.807425	-6.51681
O00461	GOLIM4	GOLI4_HUMAN	Golgi integral membrane protein 4	0.101593	19.8127	0.844665	0.399611	0.545118	-6.23358
O00468	AGRN	AGRIN_HUMAN	Agrin	0.049186	21.7532	0.594089	0.553327	0.685289	-6.41099
O00469	PLOD2	PLOD2_HUMAN	Procollagen-lysine,2-oxoglutarate 5-dioxygenase 2	1.07872	19.5476	6.52206	9.46905e-10	1.3721e-07	11.9135
O00471	EXOC5	EXOC5_HUMAN	Exocyst complex component 5	-0.0244716	19.7453	-0.338243	0.735642	0.827159	-6.52861
O00483	NDUFA4	NDUA4_HUMAN	Cytochrome c oxidase subunit NDUFA4	-0.374037	21.9886	-2.29545	0.0230601	0.0628554	-4.02738
O00487	PSMD14	PSDE_HUMAN	26S proteasome non-ATPase regulatory subunit 14	-0.47058	21.1843	-3.25607	0.00138995	0.00709507	-1.52526
O00499	BIN1	BIN1_HUMAN	Myc box-dependent-interacting protein 1	-0.0524843	19.0035	-0.225279	0.822062	0.890936	-6.56003
O00505	KPNA3	IMA4_HUMAN	Importin subunit alpha-4	-0.630942	19.3746	-2.11793	0.0357902	0.0893661	-4.40217
O00515	LAD1	LAD1_HUMAN	Ladinin-1	-0.840084	22.7123	-6.92331	1.12773e-10	2.30262e-08	13.9607
O00534	VWA5A	VMA5A_HUMAN	von Willebrand factor A domain-containing protein 5A	-0.371184	22.3631	-2.92144	0.00400988	0.0167557	-2.48518
O00541	PES1	PESC_HUMAN	Pescadillo homolog	0.166755	21.4609	2.42194	0.016602	0.0487424	-3.74319
O00560	SDCBP	SDCB1_HUMAN	Syntenin-1	0.315537	18.8053	2.19996	0.0293034	0.0756065	-4.23251
O00562	PITPNM1	PITM1_HUMAN	Membrane-associated phosphatidylinositol transfer protein 1	-0.10672	18.8846	-1.04695	0.296767	0.441855	-6.04573
O00566	MPHOSPH10	MPP10_HUMAN	U3 small nucleolar ribonucleoprotein protein MPP10	0.338122	18.8175	1.87861	0.0621919	0.13681	-4.86228
O00567	NOP56	NOP56_HUMAN	Nucleolar protein 56	0.152797	22.9906	2.84559	0.00503817	0.0199207	-2.68991
O00571	DDX3X	DDX3X_HUMAN	ATP-dependent RNA helicase DDX3X	0.0475894	22.3019	0.812475	0.417776	0.561703	-6.2598
O00584	RNASET2	RNT2_HUMAN	Ribonuclease T2	-0.246411	20.913	-1.11028	0.268615	0.412943	-5.97879
O00592	PODXL	PODXL_HUMAN	Podocalyxin	0.157424	20.6798	0.788136	0.431832	0.574819	-6.27896
O00602	FCN1	FCN1_HUMAN	Ficolin-1	1.73812	19.431	5.81292	3.43447e-08	1.59048e-06	8.46854
O00625	PIR	PIR_HUMAN	Pirin	-0.800505	18.9536	-3.14972	0.00196439	0.00931791	-1.84025
O00635	TRIM38	TRI38_HUMAN	E3 ubiquitin-protein ligase TRIM38	-0.0149308	18.0639	-0.152334	0.879124	0.927218	-6.57363
O00712	NFIB	NFIB_HUMAN	Nuclear factor 1 B-type	0.132405	18.3728	0.833443	0.405889	0.550284	-6.24283
O00743	PPP6C	PPP6_HUMAN	Serine/threonine-protein phosphatase 6 catalytic subunit	-0.117773	19.5216	-0.39422	0.693965	0.794822	-6.50838
O00748	CES2	EST2_HUMAN	Cocaine esterase	-1.67979	21.1284	-8.22736	7.59273e-14	4.87236e-11	21.006
O00754	MAN2B1	MA2B1_HUMAN	Lysosomal alpha-mannosidase	0.287346	19.9322	3.22291	0.00154963	0.00770869	-1.62444
O00764	PDXK	PDXK_HUMAN	Pyridoxal kinase	-0.16455	20.6433	-1.14778	0.252843	0.39643	-5.93732
O00767	SCD	ACOD_HUMAN	Acyl-CoA desaturase	-0.124563	18.0285	-0.845962	0.39889	0.544624	-6.2325
O14495	PLPP3	PLPP3_HUMAN	Phospholipid phosphatase 3	-0.0445978	18.802	-0.254	0.799835	0.874175	-6.55323
O14497	ARID1A	ARI1A_HUMAN	AT-rich interactive domain-containing protein 1A	0.0604861	19.9084	0.54293	0.587965	0.715668	-6.43966
O14531	DPYSL4	DPYL4_HUMAN	Dihydropyrimidinase-related protein 4	0.18248	18.4588	1.00961	0.31427	0.46053	-6.0834
O14545	TRAFD1	TRAD1_HUMAN	TRAF-type zinc finger domain-containing protein 1	-0.156698	18.2876	-1.73347	0.0850179	0.174543	-5.1157
O14548	COX7A2L	COX7R_HUMAN	Cytochrome c oxidase subunit 7A-related protein, mitochondrial	-0.908481	19.4515	-4.54975	1.08411e-05	0.000141155	2.99348
O14558	HSPB6	HSPB6_HUMAN	Heat shock protein beta-6	-0.0566223	19.4549	-0.179352	0.857898	0.91406	-6.5692
O14578	CIT	CTRO_HUMAN	Citron Rho-interacting kinase	0.29963	18.6468	2.13337	0.034482	0.0865534	-4.37069
O14579	COPE	COPE_HUMAN	Coatomer subunit epsilon	-0.14087	23.1078	-2.34899	0.0200974	0.0565294	-3.90883
O14617	AP3D1	AP3D1_HUMAN	AP-3 complex subunit delta-1	-0.0777182	21.4499	-1.6439	0.102242	0.19977	-5.26233
O14618	CCS	CCS_HUMAN	Copper chaperone for superoxide dismutase	-0.294173	20.8808	-2.43714	0.0159456	0.0472166	-3.70809
O14639	ABLIM1	ABLM1_HUMAN	Actin-binding LIM protein 1	-0.709917	21.3158	-6.38798	1.89984e-09	1.89646e-07	11.2444
O14647	CHD2	CHD2_HUMAN	Chromodomain-helicase-DNA-binding protein 2	0.138883	18.5528	1.09532	0.275091	0.420103	-5.99495
O14656	TOR1A	TOR1A_HUMAN	Torsin-1A	0.178951	18.5648	1.67784	0.0954115	0.189641	-5.20765
O14657	TOR1B	TOR1B_HUMAN	Torsin-1B	0.00773704	20.2503	0.0665381	0.947036	0.968599	-6.5829
O14672	ADAM10	ADA10_HUMAN	Disintegrin and metalloproteinase domain-containing protein 10	-0.0354738	21.844	-0.597728	0.550901	0.683416	-6.40885
O14683	TP53I11	P5I11_HUMAN	Tumor protein p53-inducible protein 11	0.113285	19.5881	0.499871	0.617881	0.73876	-6.46179
O14727	APAF1	APAF_HUMAN	Apoptotic protease-activating factor 1	0.441788	18.8051	3.0172	0.00298698	0.0131415	-2.21987
O14732	IMPA2	IMPA2_HUMAN	Inositol monophosphatase 2	-1.17976	20.1161	-6.45964	1.31073e-09	1.68223e-07	11.601
O14734	ACOT8	ACOT8_HUMAN	Acyl-coenzyme A thioesterase 8	-0.0321235	20.738	-0.207108	0.8362	0.90077	-6.56391
O14735	CDIPT	CDIPT_HUMAN	CDP-diacylglycerol--inositol 3-phosphatidyltransferase	-0.213673	21.4973	-1.19983	0.232052	0.373746	-5.87752
O14737	PDCD5	PDCD5_HUMAN	Programmed cell death protein 5	0.0156307	20.8476	0.174076	0.862035	0.916945	-6.57012
O14744	PRMT5	ANM5_HUMAN	Protein arginine N-methyltransferase 5	-0.162523	21.1721	-3.44311	0.000741187	0.00427945	-0.949389
O14745	SLC9A3R1	NHRF1_HUMAN	Na(+)/H(+) exchange regulatory cofactor NHE-RF1	-0.559061	22.3943	-5.51824	1.42247e-07	4.80433e-06	7.10994
O14773	TPP1	TPP1_HUMAN	Tripeptidyl-peptidase 1	0.113303	21.0251	0.99033	0.32357	0.469889	-6.10231
O14776	TCERG1	TCRG1_HUMAN	Transcription elongation regulator 1	0.139713	21.8806	3.51883	0.000570423	0.00342559	-0.708422
O14786	NRP1	NRP1_HUMAN	Neuropilin-1	0.471465	19.5195	4.21196	4.29813e-05	0.000431929	1.6974
O14787	TNPO2	TNPO2_HUMAN	Transportin-2	-0.0930834	19.0022	-0.32095	0.748685	0.835614	-6.53423
O14802	POLR3A	RPC1_HUMAN	DNA-directed RNA polymerase III subunit RPC1	0.0710668	18.1448	0.595792	0.552191	0.684638	-6.40999
O14818	PSMA7	PSA7_HUMAN	Proteasome subunit alpha type-7	-0.0626848	23.5982	-1.24878	0.213646	0.349744	-5.81891
O14828	SCAMP3	SCAM3_HUMAN	Secretory carrier-associated membrane protein 3	-0.158318	19.765	-1.75035	0.0820535	0.169698	-5.08723
O14841	OPLAH	OPLA_HUMAN	5-oxoprolinase	-0.373963	20.5666	-3.31981	0.00112515	0.00594205	-1.33214
O14874	BCKDK	BCKD_HUMAN	[3-methyl-2-oxobutanoate dehydrogenase [lipoamide]] kinase, mitochondrial	-0.236351	18.8638	-1.10666	0.27017	0.414649	-5.98271
O14879	IFIT3	IFIT3_HUMAN	Interferon-induced protein with tetratricopeptide repeats 3	0.306449	20.0526	0.995288	0.321161	0.46792	-6.09748
O14896	IRF6	IRF6_HUMAN	Interferon regulatory factor 6	-0.566499	18.5216	-4.27535	3.33802e-05	0.00034952	1.93467
O14908	GIPC1	GIPC1_HUMAN	PDZ domain-containing protein GIPC1	-0.328009	20.7449	-3.35485	0.00100041	0.00540774	-1.22457
O14920	IKBKB	IKKB_HUMAN	Inhibitor of nuclear factor kappa-B kinase subunit beta	-0.00743577	20.0885	-0.0934317	0.925682	0.955484	-6.58078
O14929	HAT1	HAT1_HUMAN	Histone acetyltransferase type B catalytic subunit	0.0306131	18.8083	0.203213	0.839238	0.903176	-6.5647
O14936	CASK	CSKP_HUMAN	Peripheral plasma membrane protein CASK	-0.295977	21.9541	-3.77124	0.000231287	0.00167301	0.126541
O14939	PLD2	PLD2_HUMAN	Phospholipase D2	0.0351258	17.594	0.343901	0.731391	0.823824	-6.5267
O14949	UQCRQ	QCR8_HUMAN	Cytochrome b-c1 complex subunit 8	-0.458196	19.2039	-2.82554	0.00534748	0.0208877	-2.74321
O14964	HGS	HGS_HUMAN	Hepatocyte growth factor-regulated tyrosine kinase substrate	-0.135612	20.5135	-1.53464	0.126928	0.236288	-5.431
O14974	PPP1R12A	MYPT1_HUMAN	Protein phosphatase 1 regulatory subunit 12A	0.154224	21.5648	2.52295	0.0126548	0.039846	-3.50616
O14976	GAK	GAK_HUMAN	Cyclin-G-associated kinase	-0.275976	21.4264	-4.69563	5.84776e-06	8.4736e-05	3.57668
O14980	XPO1	XPO1_HUMAN	Exportin-1	0.0217861	22.633	0.371576	0.710721	0.807425	-6.51693
O14981	BTAF1	BTAF1_HUMAN	TATA-binding protein-associated factor 172	0.364711	19.9768	2.57909	0.0108441	0.035556	-3.37054
O15020	SPTBN2	SPTN2_HUMAN	Spectrin beta chain, non-erythrocytic 2	-0.8887	19.626	-4.11671	6.25323e-05	0.000585198	1.34609
O15021	MAST4	MAST4_HUMAN	Microtubule-associated serine/threonine-protein kinase 4	-0.35182	18.0735	-3.00667	0.00308637	0.0135391	-2.24942
O15027	SEC16A	SC16A_HUMAN	Protein transport protein Sec16A	-0.11392	22.3841	-2.15523	0.0327008	0.0830368	-4.32576
O15031	PLXNB2	PLXB2_HUMAN	Plexin-B2	-0.353826	21.8262	-5.93718	1.86178e-08	1.01989e-06	9.05487
O15042	U2SURP	SR140_HUMAN	U2 snRNP-associated SURP motif-containing protein	0.246383	20.3412	2.52285	0.0126581	0.039846	-3.50639
O15047	SETD1A	SET1A_HUMAN	Histone-lysine N-methyltransferase SETD1A	0.27687	18.0679	2.87637	0.00459482	0.0186281	-2.6074
O15061	SYNM	SYNEM_HUMAN	Synemin	0.0853738	20.5808	0.33347	0.739235	0.829124	-6.53019
O15067	PFAS	PUR4_HUMAN	Phosphoribosylformylglycinamidine synthase	-0.0110077	20.845	-0.116433	0.907462	0.943592	-6.57839
O15084	ANKRD28	ANR28_HUMAN	Serine/threonine-protein phosphatase 6 regulatory ankyrin repeat subunit A	-0.360773	18.3909	-2.38675	0.0182144	0.0524719	-3.82368
O15085	ARHGEF11	ARHGB_HUMAN	Rho guanine nucleotide exchange factor 11	-0.0386439	17.9022	-0.538648	0.59091	0.717784	-6.44194
O15091	PRORP	MRPP3_HUMAN	Mitochondrial ribonuclease P catalytic subunit	0.016512	17.8758	0.171245	0.864256	0.918123	-6.57061
O15111	CHUK	IKKA_HUMAN	Inhibitor of nuclear factor kappa-B kinase subunit alpha	-0.0991435	19.3831	-0.660934	0.509645	0.648534	-6.36967
O15117	FYB1	FYB1_HUMAN	FYN-binding protein 1	0.734591	19.4959	3.28047	0.00128237	0.00664404	-1.45171
O15118	NPC1	NPC1_HUMAN	NPC intracellular cholesterol transporter 1	0.510785	19.9023	3.19078	0.00172055	0.00839165	-1.71973
O15126	SCAMP1	SCAM1_HUMAN	Secretory carrier-associated membrane protein 1	-0.036541	19.7114	-0.365472	0.715262	0.810943	-6.51915
O15127	SCAMP2	SCAM2_HUMAN	Secretory carrier-associated membrane protein 2	-0.185105	21.7452	-2.20604	0.0288657	0.0746917	-4.21968
O15143	ARPC1B	ARC1B_HUMAN	Actin-related protein 2/3 complex subunit 1B	0.290337	22.6761	4.65776	6.87261e-06	9.76954e-05	3.42399
O15144	ARPC2	ARPC2_HUMAN	Actin-related protein 2/3 complex subunit 2	-0.080575	23.2377	-1.00521	0.316377	0.462921	-6.08775
O15145	ARPC3	ARPC3_HUMAN	Actin-related protein 2/3 complex subunit 3	-0.0643444	25.0706	-1.16292	0.246664	0.389051	-5.92019
O15160	POLR1C	RPAC1_HUMAN	DNA-directed RNA polymerases I and III subunit RPAC1	0.0924237	21.3252	1.15187	0.251165	0.394763	-5.93271
O15173	PGRMC2	PGRC2_HUMAN	Membrane-associated progesterone receptor component 2	-0.314941	23.7825	-3.63292	0.00038145	0.0024923	-0.337008
O15195	VILL	VILL_HUMAN	Villin-like protein	-1.32555	20.7771	-5.25746	4.8161e-07	1.2292e-05	5.94689
O15212	PFDN6	PFD6_HUMAN	Prefoldin subunit 6	-0.118991	20.4619	-0.881551	0.379397	0.527158	-6.20229
O15213	WDR46	WDR46_HUMAN	WD repeat-containing protein 46	0.14176	19.9196	1.16985	0.243871	0.386409	-5.91227
O15226	NKRF	NKRF_HUMAN	NF-kappa-B-repressing factor	0.473509	18.8493	2.97146	0.00344112	0.0148042	-2.34754
O15230	LAMA5	LAMA5_HUMAN	Laminin subunit alpha-5	0.0874865	22.1131	0.7582	0.449493	0.589352	-6.30173
O15231	ZNF185	ZN185_HUMAN	Zinc finger protein 185	-1.39402	21.6984	-4.65819	6.86008e-06	9.76954e-05	3.42571
O15247	CLIC2	CLIC2_HUMAN	Chloride intracellular channel protein 2	0.110965	18.103	0.997208	0.320231	0.467045	-6.0956
O15254	ACOX3	ACOX3_HUMAN	Peroxisomal acyl-coenzyme A oxidase 3	-0.563129	18.4559	-4.46244	1.55869e-05	0.000189233	2.65109
O15260	SURF4	SURF4_HUMAN	Surfeit locus protein 4	-0.113759	21.8516	-0.335896	0.737407	0.828109	-6.52939
O15264	MAPK13	MK13_HUMAN	Mitogen-activated protein kinase 13	-0.485566	20.5694	-5.56896	1.11737e-07	4.00232e-06	7.34051
O15269	SPTLC1	SPTC1_HUMAN	Serine palmitoyltransferase 1	-0.110209	20.8178	-1.6733	0.0963028	0.190799	-5.21502
O15270	SPTLC2	SPTC2_HUMAN	Serine palmitoyltransferase 2	-0.381622	20.2622	-1.92543	0.0560225	0.126714	-4.77639
O15294	OGT	OGT1_HUMAN	UDP-N-acetylglucosamine--peptide N-acetylglucosaminyltransferase 110 kDa subunit	0.0749542	19.8845	1.50952	0.13322	0.244981	-5.46819
O15305	PMM2	PMM2_HUMAN	Phosphomannomutase 2	-0.260782	21.6062	-3.10739	0.00224897	0.0103614	-1.96305
O15321	TM9SF1	TM9S1_HUMAN	Transmembrane 9 superfamily member 1	0.00648306	20.2468	0.0420212	0.966536	0.979621	-6.58422
O15327	INPP4B	INP4B_HUMAN	Inositol polyphosphate 4-phosphatase type II	-0.323539	18.8137	-1.99403	0.0479181	0.112318	-4.64691
O15355	PPM1G	PPM1G_HUMAN	Protein phosphatase 1G	0.0871492	20.7953	1.28524	0.200644	0.333984	-5.77377
O15357	INPPL1	SHIP2_HUMAN	Phosphatidylinositol 3,4,5-trisphosphate 5-phosphatase 2	0.371874	18.8858	3.85029	0.000172716	0.00133536	0.397902
O15371	EIF3D	EIF3D_HUMAN	Eukaryotic translation initiation factor 3 subunit D	-0.0746674	22.0633	-1.49298	0.137493	0.251371	-5.49236
O15372	EIF3H	EIF3H_HUMAN	Eukaryotic translation initiation factor 3 subunit H	-0.064038	22.5396	-1.544	0.124645	0.232712	-5.41699
O15382	BCAT2	BCAT2_HUMAN	Branched-chain-amino-acid aminotransferase, mitochondrial	-0.477173	20.8093	-2.53616	0.0122059	0.0388163	-3.47449
O15397	IPO8	IPO8_HUMAN	Importin-8	0.126056	19.5097	1.06844	0.286997	0.432324	-6.02345
O15400	STX7	STX7_HUMAN	Syntaxin-7	-0.089707	20.486	-0.745426	0.457153	0.596264	-6.31118
O15427	SLC16A3	MOT4_HUMAN	Monocarboxylate transporter 4	0.267399	19.1326	1.16233	0.246902	0.389153	-5.92086
O15438	ABCC3	MRP3_HUMAN	Canalicular multispecific organic anion transporter 2	-0.810841	19.7394	-4.41549	1.89089e-05	0.000218914	2.46911
O15439	ABCC4	MRP4_HUMAN	Multidrug resistance-associated protein 4	0.200273	19.6771	1.97343	0.0502401	0.116871	-4.68624
O15446	POLR1G	RPA34_HUMAN	DNA-directed RNA polymerase I subunit RPA34	0.40269	18.3272	2.77546	0.00619746	0.0233549	-2.87489
O15460	P4HA2	P4HA2_HUMAN	Prolyl 4-hydroxylase subunit alpha-2	0.560236	19.8323	3.1302	0.00209121	0.00980557	-1.89707
O15484	CAPN5	CAN5_HUMAN	Calpain-5	-0.635096	20.2956	-3.61508	0.000406477	0.00262719	-0.39575
O15498	YKT6	YKT6_HUMAN	Synaptobrevin homolog YKT6	-0.0467214	20.4919	-0.835481	0.404744	0.549282	-6.24116
O15511	ARPC5	ARPC5_HUMAN	Actin-related protein 2/3 complex subunit 5	0.0788672	24.0943	1.29285	0.198002	0.33154	-5.76417
O15523	DDX3Y	DDX3Y_HUMAN	ATP-dependent RNA helicase DDX3Y	0.365543	19.2381	1.72449	0.0866296	0.176882	-5.13073
O15533	TAPBP	TPSN_HUMAN	Tapasin	-0.020279	23.6517	-0.118608	0.905741	0.942989	-6.57814
O43143	DHX15	DHX15_HUMAN	Pre-mRNA-splicing factor ATP-dependent RNA helicase DHX15	0.0312175	22.8073	0.571563	0.568453	0.697977	-6.42393
O43148	RNMT	MCES_HUMAN	mRNA cap guanine-N7 methyltransferase	0.355319	19.9839	3.17001	0.00184012	0.00884993	-1.78085
O43149	ZZEF1	ZZEF1_HUMAN	Zinc finger ZZ-type and EF-hand domain-containing protein 1	-0.283934	19.07	-3.40202	0.000852847	0.00478874	-1.07825
O43150	ASAP2	ASAP2_HUMAN	Arf-GAP with SH3 domain, ANK repeat and PH domain-containing protein 2	-0.318807	18.6172	-2.3413	0.0205009	0.0574128	-3.92601
O43159	RRP8	RRP8_HUMAN	Ribosomal RNA-processing protein 8	0.251329	19.7075	1.68412	0.0941892	0.187842	-5.19741
O43172	PRPF4	PRP4_HUMAN	U4/U6 small nuclear ribonucleoprotein Prp4	0.135199	21.4387	2.16412	0.0320002	0.0816955	-4.30739
O43175	PHGDH	SERA_HUMAN	D-3-phosphoglycerate dehydrogenase	-0.172275	22.4904	-1.19344	0.234538	0.376132	-5.885
O43181	NDUFS4	NDUS4_HUMAN	NADH dehydrogenase [ubiquinone] iron-sulfur protein 4, mitochondrial	-0.810051	20.0511	-2.72614	0.00715266	0.026016	-3.00247
O43237	DYNC1LI2	DC1L2_HUMAN	Cytoplasmic dynein 1 light intermediate chain 2	-0.251524	21.2342	-4.40016	2.01341e-05	0.00023072	2.41
O43240	KLK10	KLK10_HUMAN	Kallikrein-10	-0.799346	19.1389	-2.98243	0.00332675	0.0143828	-2.31707
O43242	PSMD3	PSMD3_HUMAN	26S proteasome non-ATPase regulatory subunit 3	0.0523708	22.943	1.29406	0.197586	0.331301	-5.76265
O43252	PAPSS1	PAPS1_HUMAN	Bifunctional 3'-phosphoadenosine 5'-phosphosulfate synthase 1	-0.214407	21.4531	-1.57651	0.116964	0.222723	-5.36768
O43264	ZW10	ZW10_HUMAN	Centromere/kinetochore protein zw10 homolog	-0.115884	19.7606	-1.7038	0.0904397	0.182606	-5.1651
O43278	SPINT1	SPIT1_HUMAN	Kunitz-type protease inhibitor 1	-0.69216	20.9011	-7.21685	2.28686e-11	5.40663e-09	15.4978
O43290	SART1	SNUT1_HUMAN	U4/U6.U5 tri-snRNP-associated protein 1	0.16999	20.4381	3.24047	0.00146305	0.00737599	-1.57202
O43291	SPINT2	SPIT2_HUMAN	Kunitz-type protease inhibitor 2	-0.140235	20.91	-1.06273	0.289572	0.434746	-6.02942
O43292	GPAA1	GPAA1_HUMAN	Glycosylphosphatidylinositol anchor attachment 1 protein	0.144217	20.2265	1.34849	0.179485	0.307025	-5.69243
O43294	TGFB1I1	TGFI1_HUMAN	Transforming growth factor beta-1-induced transcript 1 protein	0.236349	21.9639	1.67707	0.0955613	0.189855	-5.20889
O43299	AP5Z1	AP5Z1_HUMAN	AP-5 complex subunit zeta-1	-0.0168459	18.5518	-0.229359	0.818895	0.888735	-6.55911
O43301	HSPA12A	HS12A_HUMAN	Heat shock 70 kDa protein 12A	0.130632	17.9584	1.21275	0.227087	0.367993	-5.86227
O43314	PPIP5K2	VIP2_HUMAN	Inositol hexakisphosphate and diphosphoinositol-pentakisphosphate kinase 2	0.0867048	18.8198	0.691739	0.490145	0.629569	-6.34915
O43324	EEF1E1	MCA3_HUMAN	Eukaryotic translation elongation factor 1 epsilon-1	0.0311777	19.1517	0.152968	0.878624	0.926909	-6.57353
O43390	HNRNPR	HNRPR_HUMAN	Heterogeneous nuclear ribonucleoprotein R	0.0830943	23.8214	1.4895	0.138405	0.252414	-5.49741
O43395	PRPF3	PRPF3_HUMAN	U4/U6 small nuclear ribonucleoprotein Prp3	0.239404	20.565	3.04421	0.00274535	0.0123445	-2.14365
O43396	TXNL1	TXNL1_HUMAN	Thioredoxin-like protein 1	-0.26777	23.0055	-3.10945	0.00223429	0.0103149	-1.95711
O43399	TPD52L2	TPD54_HUMAN	Tumor protein D54	0.024761	22.9534	0.411484	0.681291	0.784707	-6.50152
O43402	EMC8	EMC8_HUMAN	ER membrane protein complex subunit 8	-0.0142035	21.3377	-0.117854	0.906338	0.943078	-6.57823
O43432	EIF4G3	IF4G3_HUMAN	Eukaryotic translation initiation factor 4 gamma 3	0.206349	18.7862	3.26248	0.00136092	0.00699457	-1.506
O43447	PPIH	PPIH_HUMAN	Peptidyl-prolyl cis-trans isomerase H	-0.0178238	21.6927	-0.29033	0.771955	0.854305	-6.54347
O43451	MGAM	MGA_HUMAN	Maltase-glucoamylase, intestinal	1.66593	20.0461	6.02584	1.19729e-08	7.26789e-07	9.47791
O43464	HTRA2	HTRA2_HUMAN	Serine protease HTRA2, mitochondrial	0.0285161	20.4101	0.471917	0.637656	0.753776	-6.47519
O43488	AKR7A2	ARK72_HUMAN	Aflatoxin B1 aldehyde reductase member 2	-0.641218	21.6978	-3.52069	0.000566736	0.003408	-0.702447
O43491	EPB41L2	E41L2_HUMAN	Band 4.1-like protein 2	0.0227797	21.3614	0.23178	0.817017	0.886912	-6.55856
O43493	TGOLN2	TGON2_HUMAN	Trans-Golgi network integral membrane protein 2	-0.197122	19.4614	-1.27556	0.204038	0.337693	-5.78588
O43516	WIPF1	WIPF1_HUMAN	WAS/WASL-interacting protein family member 1	1.54529	19.7176	6.78344	2.38504e-10	4.36054e-08	13.2397
O43520	ATP8B1	AT8B1_HUMAN	Phospholipid-transporting ATPase IC	-1.08812	19.6617	-5.12588	8.78528e-07	1.9931e-05	5.37478
O43592	XPOT	XPOT_HUMAN	Exportin-T	0.241129	20.2265	2.54422	0.0119391	0.0381168	-3.45509
O43615	TIMM44	TIM44_HUMAN	Mitochondrial import inner membrane translocase subunit TIM44	0.00736429	20.1976	0.0838684	0.93327	0.959556	-6.58161
O43617	TRAPPC3	TPPC3_HUMAN	Trafficking protein particle complex subunit 3	0.0442252	20.9202	0.716276	0.474908	0.613542	-6.33215
O43633	CHMP2A	CHM2A_HUMAN	Charged multivesicular body protein 2a	0.0134463	22.6911	0.196665	0.84435	0.906073	-6.56599
O43639	NCK2	NCK2_HUMAN	Cytoplasmic protein NCK2	-0.176688	19.8404	-1.71899	0.0876295	0.178437	-5.13991
O43660	PLRG1	PLRG1_HUMAN	Pleiotropic regulator 1	0.0117302	20.0286	0.143555	0.88604	0.932006	-6.57491
O43670	ZNF207	ZN207_HUMAN	BUB3-interacting and GLEBS motif-containing protein ZNF207	0.0707541	22.3919	1.31723	0.189723	0.320993	-5.73311
O43674	NDUFB5	NDUB5_HUMAN	NADH dehydrogenase [ubiquinone] 1 beta subcomplex subunit 5, mitochondrial	-0.0721199	19.435	-0.264518	0.791735	0.867644	-6.55054
O43676	NDUFB3	NDUB3_HUMAN	NADH dehydrogenase [ubiquinone] 1 beta subcomplex subunit 3	-0.301284	21.5204	-2.76683	0.00635566	0.0237914	-2.89735
O43678	NDUFA2	NDUA2_HUMAN	NADH dehydrogenase [ubiquinone] 1 alpha subcomplex subunit 2	-0.269607	22.6043	-3.20898	0.0016217	0.00801351	-1.66585
O43681	GET3	GET3_HUMAN	ATPase GET3	0.0160121	23.3037	0.3215	0.748269	0.835614	-6.53406
O43684	BUB3	BUB3_HUMAN	Mitotic checkpoint protein BUB3	0.00295388	23.1686	0.0491637	0.960853	0.976726	-6.58389
O43704	SULT1B1	ST1B1_HUMAN	Sulfotransferase family cytosolic 1B member 1	-1.223	19.7442	-4.27632	3.32505e-05	0.000348975	1.93832
O43707	ACTN4	ACTN4_HUMAN	Alpha-actinin-4	-0.173113	26.1236	-2.80758	0.00563937	0.0216513	-2.79069
O43708	GSTZ1	MAAI_HUMAN	Maleylacetoacetate isomerase	-0.335111	18.8539	-1.44316	0.151012	0.269142	-5.56359
O43719	HTATSF1	HTSF1_HUMAN	HIV Tat-specific factor 1	-0.0641553	18.9605	-0.874791	0.383053	0.530254	-6.20812
O43747	AP1G1	AP1G1_HUMAN	AP-1 complex subunit gamma-1	-0.250482	22.9548	-4.97845	1.70287e-06	3.20054e-05	4.74587
O43759	SYNGR1	SNG1_HUMAN	Synaptogyrin-1	-0.0354114	18.4202	-0.169806	0.865386	0.918247	-6.57085
O43760	SYNGR2	SNG2_HUMAN	Synaptogyrin-2	-0.0942818	22.7651	-0.93553	0.350983	0.498614	-6.15411
O43765	SGTA	SGTA_HUMAN	Small glutamine-rich tetratricopeptide repeat-containing protein alpha	-0.341993	19.9465	-2.05879	0.0412029	0.0999907	-4.52073
O43768	ENSA	ENSA_HUMAN	Alpha-endosulfine	-0.1405	18.6139	-0.987143	0.325125	0.470964	-6.1054
O43772	SLC25A20	MCAT_HUMAN	Mitochondrial carnitine/acylcarnitine carrier protein	-0.156167	20.7221	-1.08674	0.278856	0.423755	-6.00413
O43776	NARS1	SYNC_HUMAN	Asparagine--tRNA ligase, cytoplasmic	-0.184706	22.9064	-3.30761	0.00117185	0.00617834	-1.36934
O43795	MYO1B	MYO1B_HUMAN	Unconventional myosin-Ib	0.252481	21.7658	2.74218	0.00682842	0.025019	-2.96122
O43808	SLC25A17	PM34_HUMAN	Peroxisomal membrane protein PMP34	-0.0203253	17.7201	-0.223332	0.823573	0.891659	-6.56046
O43809	NUDT21	CPSF5_HUMAN	Cleavage and polyadenylation specificity factor subunit 5	0.114485	23.2581	1.58616	0.11476	0.219362	-5.35287
O43813	LANCL1	LANC1_HUMAN	Glutathione S-transferase LANCL1	-0.168212	21.723	-1.28055	0.20228	0.335416	-5.77963
O43815	STRN	STRN_HUMAN	Striatin	-0.14316	20.0335	-1.56521	0.11959	0.226227	-5.38493
O43818	RRP9	U3IP2_HUMAN	U3 small nucleolar RNA-interacting protein 2	0.214235	21.3911	1.79035	0.0753669	0.159467	-5.01872
O43823	AKAP8	AKAP8_HUMAN	A-kinase anchor protein 8	0.0999592	18.9082	1.03045	0.304418	0.449816	-6.06254
O43837	IDH3B	IDH3B_HUMAN	Isocitrate dehydrogenase [NAD] subunit beta, mitochondrial	-0.180273	21.234	-2.37235	0.0189131	0.0539757	-3.85629
O43847	NRDC	NRDC_HUMAN	Nardilysin	-0.0288762	20.4651	-0.384907	0.700839	0.800449	-6.51196
O43852	CALU	CALU_HUMAN	Calumenin	0.299381	22.9665	3.91686	0.000134607	0.0010759	0.629998
O43865	AHCYL1	SAHH2_HUMAN	S-adenosylhomocysteine hydrolase-like protein 1	-1.01683	19.8322	-3.43603	0.000759401	0.00435662	-0.971695
O43933	PEX1	PEX1_HUMAN	Peroxisome biogenesis factor 1	-0.263693	19.46	-1.25851	0.210115	0.345348	-5.80698
O60216	RAD21	RAD21_HUMAN	Double-strand-break repair protein rad21 homolog	0.253055	19.8386	2.97793	0.00337322	0.0145557	-2.32958
O60218	AKR1B10	AK1BA_HUMAN	Aldo-keto reductase family 1 member B10	-2.38412	24.1773	-7.42543	7.22459e-12	2.0283e-09	16.6088
O60229	KALRN	KALRN_HUMAN	Kalirin	0.05883	17.9795	0.558658	0.577209	0.705415	-6.43112
O60231	DHX16	DHX16_HUMAN	Pre-mRNA-splicing factor ATP-dependent RNA helicase DHX16	0.152082	20.7176	2.70515	0.00759827	0.0272059	-3.05615
O60235	TMPRSS11D	TM11D_HUMAN	Transmembrane protease serine 11D	-1.14244	19.9437	-3.7758	0.000227454	0.0016506	0.142057
O60244	MED14	MED14_HUMAN	Mediator of RNA polymerase II transcription subunit 14	0.166144	18.0964	1.41808	0.158191	0.278389	-5.59854
O60245	PCDH7	PCDH7_HUMAN	Protocadherin-7	0.0279721	17.9399	0.258877	0.796077	0.871127	-6.552
O60256	PRPSAP2	KPRB_HUMAN	Phosphoribosyl pyrophosphate synthase-associated protein 2	-0.0905872	20.0299	-0.748235	0.455462	0.594922	-6.30912
O60264	SMARCA5	SMCA5_HUMAN	SWI/SNF-related matrix-associated actin-dependent regulator of chromatin subfamily A member 5	0.174989	22.0943	3.6659	0.000338984	0.00227951	-0.227821
O60271	SPAG9	JIP4_HUMAN	C-Jun-amino-terminal kinase-interacting protein 4	0.00898253	19.481	0.170222	0.86506	0.918206	-6.57078
O60287	URB1	NPA1P_HUMAN	Nucleolar pre-ribosomal-associated protein 1	0.235596	18.3324	2.83869	0.00514269	0.0202108	-2.70829
O60292	SIPA1L3	SI1L3_HUMAN	Signal-induced proliferation-associated 1-like protein 3	0.0156131	18.1835	0.151305	0.879934	0.927494	-6.57378
O60306	AQR	AQR_HUMAN	RNA helicase aquarius	0.0788831	20.3521	1.71379	0.0885837	0.180053	-5.14856
O60313	OPA1	OPA1_HUMAN	Dynamin-like 120 kDa protein, mitochondrial	-0.128054	21.2164	-1.76109	0.080212	0.166811	-5.06898
O60333	KIF1B	KIF1B_HUMAN	Kinesin-like protein KIF1B	0.209665	18.5265	1.2897	0.199094	0.332534	-5.76816
O60341	KDM1A	KDM1A_HUMAN	Lysine-specific histone demethylase 1A	0.00581624	19.0454	0.0636905	0.949299	0.97003	-6.58308
O60343	TBC1D4	TBCD4_HUMAN	TBC1 domain family member 4	0.182165	17.5219	1.64981	0.101024	0.198252	-5.25287
O60437	PPL	PEPL_HUMAN	Periplakin	-1.24734	23.3386	-4.52444	1.20502e-05	0.000152909	2.89372
O60443	GSDME	GSDME_HUMAN	Gasdermin-E	0.0538539	18.0751	0.437049	0.662689	0.771992	-6.49082
O60449	LY75	LY75_HUMAN	Lymphocyte antigen 75	0.0271287	18.881	0.156279	0.876018	0.925029	-6.57303
O60476	MAN1A2	MA1A2_HUMAN	Mannosyl-oligosaccharide 1,2-alpha-mannosidase IB	0.0184882	18.0455	0.235999	0.813748	0.884645	-6.55759
O60487	MPZL2	MPZL2_HUMAN	Myelin protein zero-like protein 2	-0.765075	18.9239	-4.80065	3.71933e-06	5.82133e-05	4.005
O60488	ACSL4	ACSL4_HUMAN	Long-chain-fatty-acid--CoA ligase 4	0.52754	20.4911	5.05131	1.22977e-06	2.53399e-05	5.05504
O60493	SNX3	SNX3_HUMAN	Sorting nexin-3	0.089016	22.8178	1.8305	0.0691125	0.148756	-4.94844
O60502	OGA	OGA_HUMAN	Protein O-GlcNAcase	0.0419282	19.9858	0.57279	0.567624	0.697977	-6.42324
O60504	SORBS3	VINEX_HUMAN	Vinexin	0.0781865	21.5314	0.642183	0.521711	0.658664	-6.3817
O60506	SYNCRIP	HNRPQ_HUMAN	Heterogeneous nuclear ribonucleoprotein Q	0.0743573	23.4548	0.888393	0.375718	0.524233	-6.19634
O60508	CDC40	PRP17_HUMAN	Pre-mRNA-processing factor 17	0.178307	19.7314	2.28268	0.0238208	0.06451	-4.05528
O60513	B4GALT4	B4GT4_HUMAN	Beta-1,4-galactosyltransferase 4	-0.586084	19.4753	-3.35602	0.000996495	0.00539308	-1.22098
O60524	NEMF	NEMF_HUMAN	Nuclear export mediator factor NEMF	0.0114999	20.6295	0.244382	0.807261	0.879936	-6.5556
O60547	GMDS	GMDS_HUMAN	GDP-mannose 4,6 dehydratase	-1.08693	23.3537	-5.09981	9.88494e-07	2.16601e-05	5.26263
O60568	PLOD3	PLOD3_HUMAN	Multifunctional procollagen lysine hydroxylase and glycosyltransferase LH3	0.463835	22.4591	5.25596	4.84938e-07	1.2307e-05	5.94033
O60603	TLR2	TLR2_HUMAN	Toll-like receptor 2	0.932998	18.4624	6.04396	1.09352e-08	7.119e-07	9.56481
O60610	DIAPH1	DIAP1_HUMAN	Protein diaphanous homolog 1	-0.211948	22.3933	-3.40868	0.000833755	0.00471098	-1.05747
O60645	EXOC3	EXOC3_HUMAN	Exocyst complex component 3	-0.10374	21.22	-2.76466	0.0063961	0.023883	-2.903
O60664	PLIN3	PLIN3_HUMAN	Perilipin-3	-0.234527	20.9884	-2.33746	0.0207052	0.0578765	-3.93457
O60701	UGDH	UGDH_HUMAN	UDP-glucose 6-dehydrogenase	-0.485702	22.2236	-4.23706	3.88995e-05	0.000397129	1.79102
O60711	LPXN	LPXN_HUMAN	Leupaxin	0.175362	19.5606	1.10598	0.270464	0.414649	-5.98345
O60716	CTNND1	CTND1_HUMAN	Catenin delta-1	-0.710954	23.3383	-12.2914	1.29255e-24	1.93537e-21	44.9545
O60749	SNX2	SNX2_HUMAN	Sorting nexin-2	-0.0520769	21.2395	-0.838969	0.40279	0.548117	-6.23829
O60762	DPM1	DPM1_HUMAN	Dolichol-phosphate mannosyltransferase subunit 1	0.0249675	22.8119	0.459395	0.6466	0.759353	-6.48094
O60763	USO1	USO1_HUMAN	General vesicular transport factor p115	-0.107048	22.8061	-1.83548	0.0683687	0.147508	-4.93964
O60783	MRPS14	RT14_HUMAN	28S ribosomal protein S14, mitochondrial	-0.350913	18.3618	-2.2363	0.0267727	0.0704459	-4.15541
O60784	TOM1	TOM1_HUMAN	Target of Myb protein 1	-0.157516	21.0659	-1.69818	0.0914985	0.183994	-5.17437
O60825	PFKFB2	F262_HUMAN	6-phosphofructo-2-kinase/fructose-2,6-bisphosphatase 2	-0.281168	20.533	-2.34279	0.020422	0.0572633	-3.92268
O60826	CCDC22	CCD22_HUMAN	Coiled-coil domain-containing protein 22	0.0616459	20.6692	1.45197	0.148548	0.26606	-5.55115
O60828	PQBP1	PQBP1_HUMAN	Polyglutamine-binding protein 1	0.00368509	18.7431	0.0193938	0.984552	0.988704	-6.5849
O60832	DKC1	DKC1_HUMAN	H/ACA ribonucleoprotein complex subunit DKC1	0.13889	22.4452	2.44409	0.0156534	0.0465662	-3.69198
O60841	EIF5B	IF2P_HUMAN	Eukaryotic translation initiation factor 5B	0.11331	21.604	2.30242	0.0226536	0.0619356	-4.01209
O60869	EDF1	EDF1_HUMAN	Endothelial differentiation-related factor 1	-0.150485	22.0641	-0.956703	0.34022	0.487486	-6.13444
O60870	KIN	KIN17_HUMAN	DNA/RNA-binding protein KIN17	0.160477	17.98	1.59213	0.113411	0.217524	-5.34365
O60879	DIAPH2	DIAP2_HUMAN	Protein diaphanous homolog 2	0.325807	20.8347	3.20814	0.00162616	0.00801351	-1.66836
O60884	DNAJA2	DNJA2_HUMAN	DnaJ homolog subfamily A member 2	-0.00794809	21.8197	-0.0587759	0.953207	0.971799	-6.58338
O60885	BRD4	BRD4_HUMAN	Bromodomain-containing protein 4	0.247591	18.8823	2.86336	0.0047777	0.0191791	-2.64238
O60925	PFDN1	PFD1_HUMAN	Prefoldin subunit 1	0.0309193	21.3924	0.376536	0.707038	0.805967	-6.5151
O60934	NBN	NBN_HUMAN	Nibrin	0.229984	20.0758	2.96674	0.00349152	0.0149655	-2.36063
O60942	RNGTT	MCE1_HUMAN	mRNA-capping enzyme	-0.126153	18.326	-0.826037	0.410064	0.554321	-6.24888
O75027	ABCB7	ABCB7_HUMAN	ATP-binding cassette sub-family B member 7, mitochondrial	0.0536313	19.5293	0.308816	0.75788	0.843287	-6.53801
O75054	IGSF3	IGSF3_HUMAN	Immunoglobulin superfamily member 3	-0.20233	18.4451	-1.3699	0.172716	0.298285	-5.66403
O75063	FAM20B	XYLK_HUMAN	Glycosaminoglycan xylosylkinase	0.0508911	18.1093	0.635883	0.525799	0.662521	-6.38567
O75083	WDR1	WDR1_HUMAN	WD repeat-containing protein 1	-0.0450412	25.142	-0.730481	0.466209	0.606139	-6.32203
O75110	ATP9A	ATP9A_HUMAN	Probable phospholipid-transporting ATPase IIA	-0.291431	20.2165	-2.36461	0.0192984	0.0547274	-3.87375
O75116	ROCK2	ROCK2_HUMAN	Rho-associated protein kinase 2	-0.0521614	20.9828	-0.787171	0.432394	0.574819	-6.27971
O75122	CLASP2	CLAP2_HUMAN	CLIP-associating protein 2	0.0342175	18.3245	0.282676	0.777805	0.858031	-6.54564
O75128	COBL	COBL_HUMAN	Protein cordon-bleu	0.142213	17.6795	1.40492	0.162063	0.283927	-5.61665
O75131	CPNE3	CPNE3_HUMAN	Copine-3	-0.0242591	22.9171	-0.358484	0.720473	0.815206	-6.52165
O75143	ATG13	ATG13_HUMAN	Autophagy-related protein 13	0.106453	18.0562	1.01366	0.312337	0.458652	-6.07937
O75146	HIP1R	HIP1R_HUMAN	Huntingtin-interacting protein 1-related protein	-0.436521	21.4554	-4.24839	3.71812e-05	0.000382192	1.83342
O75150	RNF40	BRE1B_HUMAN	E3 ubiquitin-protein ligase BRE1B	0.052053	18.6308	0.715219	0.475559	0.614207	-6.33289
O75152	ZC3H11A	ZC11A_HUMAN	Zinc finger CCCH domain-containing protein 11A	0.197505	20.5164	2.66589	0.00849991	0.0295752	-3.15554
O75153	CLUH	CLU_HUMAN	Clustered mitochondria protein homolog	-0.305035	21.4552	-3.55907	0.000495481	0.00306341	-0.578569
O75165	DNAJC13	DJC13_HUMAN	DnaJ homolog subfamily C member 13	0.221419	21.5891	4.11798	6.22222e-05	0.000583512	1.35074
O75175	CNOT3	CNOT3_HUMAN	CCR4-NOT transcription complex subunit 3	-0.00278172	19.7519	-0.0434531	0.965397	0.979327	-6.58416
O75179	ANKRD17	ANR17_HUMAN	Ankyrin repeat domain-containing protein 17	-0.0772603	18.9465	-0.550903	0.5825	0.71103	-6.43536
O75190	DNAJB6	DNJB6_HUMAN	DnaJ homolog subfamily B member 6	-0.165256	18.5822	-1.09184	0.276613	0.421376	-5.99868
O75208	COQ9	COQ9_HUMAN	Ubiquinone biosynthesis protein COQ9, mitochondrial	-0.578963	19.3594	-3.72723	0.000271594	0.00191824	-0.0224984
O75223	GGCT	GGCT_HUMAN	Gamma-glutamylcyclotransferase	0.541518	19.1549	2.02308	0.044799	0.106757	-4.59078
O75251	NDUFS7	NDUS7_HUMAN	NADH dehydrogenase [ubiquinone] iron-sulfur protein 7, mitochondrial	-0.563985	21.7278	-3.12483	0.00212738	0.00990278	-1.91263
O75306	NDUFS2	NDUS2_HUMAN	NADH dehydrogenase [ubiquinone] iron-sulfur protein 2, mitochondrial	-0.40769	23.2114	-5.45049	1.95965e-07	6.07086e-06	6.80414
O75312	ZPR1	ZPR1_HUMAN	Zinc finger protein ZPR1	-0.0321756	19.3274	-0.373994	0.708925	0.807112	-6.51604
O75323	NIPSNAP2	NIPS2_HUMAN	Protein NipSnap homolog 2	-0.193452	23.0989	-0.879885	0.380296	0.527738	-6.20373
O75340	PDCD6	PDCD6_HUMAN	Programmed cell death protein 6	0.0298964	23.615	0.41683	0.677385	0.78141	-6.49933
O75347	TBCA	TBCA_HUMAN	Tubulin-specific chaperone A	0.00414332	22.3759	0.0652516	0.948058	0.969203	-6.58299
O75348	ATP6V1G1	VATG1_HUMAN	V-type proton ATPase subunit G 1	0.0533191	21.5754	0.251393	0.801846	0.875734	-6.55388
O75351	VPS4B	VPS4B_HUMAN	Vacuolar protein sorting-associated protein 4B	-0.286283	22.8661	-3.38985	0.000888832	0.00491704	-1.11617
O75356	ENTPD5	ENTP5_HUMAN	Ectonucleoside triphosphate diphosphohydrolase 5	-1.32864	19.2125	-5.86001	2.72561e-08	1.37567e-06	8.68983
O75363	BCAS1	BCAS1_HUMAN	Breast carcinoma-amplified sequence 1	-1.58212	20.3838	-6.71662	3.40187e-10	5.6597e-08	12.898
O75367	MACROH2A1	H2AY_HUMAN	Core histone macro-H2A.1	0.0151434	24.8573	0.236626	0.813262	0.884332	-6.55744
O75368	SH3BGRL	SH3L1_HUMAN	SH3 domain-binding glutamic acid-rich-like protein	0.255811	22.7391	2.62629	0.00950598	0.0319303	-3.25445
O75369	FLNB	FLNB_HUMAN	Filamin-B	-0.390992	23.9465	-5.36986	2.85996e-07	8.02934e-06	6.44354
O75376	NCOR1	NCOR1_HUMAN	Nuclear receptor corepressor 1	-0.273676	18.8438	-2.28172	0.0238791	0.06451	-4.05738
O75380	NDUFS6	NDUS6_HUMAN	NADH dehydrogenase [ubiquinone] iron-sulfur protein 6, mitochondrial	-0.466629	19.8181	-1.83695	0.0681493	0.147176	-4.93702
O75381	PEX14	PEX14_HUMAN	Peroxisomal membrane protein PEX14	-0.00261112	18.0219	-0.0337229	0.973142	0.983708	-6.58453
O75390	CS	CISY_HUMAN	Citrate synthase, mitochondrial	-0.0449427	23.6139	-0.681432	0.496624	0.636109	-6.35612
O75396	SEC22B	SC22B_HUMAN	Vesicle-trafficking protein SEC22b	-0.061773	23.3389	-0.721202	0.471881	0.611211	-6.32866
O75400	PRPF40A	PR40A_HUMAN	Pre-mRNA-processing factor 40 homolog A	0.143861	21.7835	3.37692	0.000928623	0.00508085	-1.15633
O75410	TACC1	TACC1_HUMAN	Transforming acidic coiled-coil-containing protein 1	0.295693	19.7624	3.46294	0.00069233	0.00403716	-0.886702
O75431	MTX2	MTX2_HUMAN	Metaxin-2	-0.283975	19.1498	-3.18479	0.00175424	0.00852817	-1.73737
O75436	VPS26A	VP26A_HUMAN	Vacuolar protein sorting-associated protein 26A	-0.0842833	22.8226	-1.84774	0.0665626	0.144654	-4.91782
O75438	NDUFB1	NDUB1_HUMAN	NADH dehydrogenase [ubiquinone] 1 beta subcomplex subunit 1	-0.761787	19.6244	-4.42303	1.83334e-05	0.000214463	2.49821
O75439	PMPCB	MPPB_HUMAN	Mitochondrial-processing peptidase subunit beta	0.0176965	21.9325	0.308583	0.758057	0.843287	-6.53808
O75475	PSIP1	PSIP1_HUMAN	PC4 and SFRS1-interacting protein	0.612175	19.6026	4.06979	7.50475e-05	0.000676934	1.1754
O75477	ERLIN1	ERLN1_HUMAN	Erlin-1	0.0092157	18.8454	0.0485095	0.961373	0.977034	-6.58393
O75489	NDUFS3	NDUS3_HUMAN	NADH dehydrogenase [ubiquinone] iron-sulfur protein 3, mitochondrial	-0.310965	23.5348	-3.48609	0.000639145	0.00377272	-0.813168
O75494	SRSF10	SRS10_HUMAN	Serine/arginine-rich splicing factor 10	0.222809	18.7229	1.20268	0.23095	0.37264	-5.87417
O75521	ECI2	ECI2_HUMAN	Enoyl-CoA delta isomerase 2	-0.556109	19.4807	-2.66463	0.00853023	0.029648	-3.1587
O75530	EED	EED_HUMAN	Polycomb protein EED	0.257699	18.5447	2.95745	0.00359245	0.015296	-2.3863
O75531	BANF1	BAF_HUMAN	Barrier-to-autointegration factor	-0.0692735	23.8351	-0.524275	0.600843	0.72456	-6.44947
O75533	SF3B1	SF3B1_HUMAN	Splicing factor 3B subunit 1	0.0481784	22.7658	1.14594	0.253601	0.397203	-5.93938
O75534	CSDE1	CSDE1_HUMAN	Cold shock domain-containing protein E1	0.0677586	21.8321	1.34415	0.180881	0.308472	-5.69813
O75563	SKAP2	SKAP2_HUMAN	Src kinase-associated phosphoprotein 2	0.941479	19.1301	5.73931	4.9184e-08	2.10414e-06	8.12491
O75569	PRKRA	PRKRA_HUMAN	Interferon-inducible double-stranded RNA-dependent protein kinase activator A	0.0800824	20.8611	1.07008	0.286259	0.431647	-6.02173
O75592	MYCBP2	MYCB2_HUMAN	E3 ubiquitin-protein ligase MYCBP2	-0.17719	18.6613	-1.37086	0.172416	0.297997	-5.66275
O75594	PGLYRP1	PGRP1_HUMAN	Peptidoglycan recognition protein 1	1.22218	19.473	4.64637	7.21354e-06	0.000100631	3.37822
O75608	LYPLA1	LYPA1_HUMAN	Acyl-protein thioesterase 1	-0.0498125	22.0895	-0.791693	0.42976	0.573524	-6.2762
O75616	ERAL1	ERAL1_HUMAN	GTPase Era, mitochondrial	0.0277535	18.6157	0.181119	0.856513	0.913234	-6.56889
O75643	SNRNP200	U520_HUMAN	U5 small nuclear ribonucleoprotein 200 kDa helicase	0.136958	22.8849	3.43845	0.000753126	0.00433168	-0.964072
O75676	RPS6KA4	KS6A4_HUMAN	Ribosomal protein S6 kinase alpha-4	-0.313631	19.5248	-2.23583	0.0268036	0.0704516	-4.1564
O75683	SURF6	SURF6_HUMAN	Surfeit locus protein 6	0.258463	19.6674	1.63437	0.104228	0.202768	-5.27748
O75688	PPM1B	PPM1B_HUMAN	Protein phosphatase 1B	-0.244611	18.6502	-1.84716	0.0666474	0.144768	-4.91886
O75691	UTP20	UTP20_HUMAN	Small subunit processome component 20 homolog	0.316154	19.146	3.60288	0.000424475	0.00270844	-0.43578
O75694	NUP155	NU155_HUMAN	Nuclear pore complex protein Nup155	0.0787461	21.2077	1.41958	0.157754	0.277895	-5.59646
O75695	RP2	XRP2_HUMAN	Protein XRP2	0.359078	19.8616	1.44663	0.150037	0.268085	-5.55869
O75717	WDHD1	WDHD1_HUMAN	WD repeat and HMG-box DNA-binding protein 1	-0.0882616	17.6588	-0.858443	0.391985	0.537896	-6.22204
O75718	CRTAP	CRTAP_HUMAN	Cartilage-associated protein	0.769658	21.0526	5.10753	9.54629e-07	2.12236e-05	5.29578
O75746	SLC25A12	CMC1_HUMAN	Calcium-binding mitochondrial carrier protein Aralar1	-0.0510621	21.7777	-0.781784	0.435545	0.576959	-6.28386
O75787	ATP6AP2	RENR_HUMAN	Renin receptor	0.0567202	18.9905	0.429835	0.667918	0.775136	-6.4939
O75792	RNASEH2A	RNH2A_HUMAN	Ribonuclease H2 subunit A	0.400101	18.7153	2.11226	0.0362817	0.0904927	-4.41369
O75821	EIF3G	EIF3G_HUMAN	Eukaryotic translation initiation factor 3 subunit G	-0.00791438	23.0713	-0.178164	0.858829	0.914618	-6.56941
O75822	EIF3J	EIF3J_HUMAN	Eukaryotic translation initiation factor 3 subunit J	0.0231994	21.2634	0.425433	0.671116	0.777374	-6.49576
O75828	CBR3	CBR3_HUMAN	Carbonyl reductase [NADPH] 3	-0.959806	18.9514	-4.26746	3.44516e-05	0.000359223	1.905
O75832	PSMD10	PSD10_HUMAN	26S proteasome non-ATPase regulatory subunit 10	-0.230545	18.7098	-2.10145	0.0372336	0.092354	-4.43553
O75843	AP1G2	AP1G2_HUMAN	AP-1 complex subunit gamma-like 2	-0.23473	20.7543	-2.50564	0.0132648	0.0411787	-3.5474
O75844	ZMPSTE24	FACE1_HUMAN	CAAX prenyl protease 1 homolog	-0.0267681	19.6682	-0.222844	0.823953	0.891855	-6.56057
O75874	IDH1	IDHC_HUMAN	Isocitrate dehydrogenase [NADP] cytoplasmic	-0.522752	24.1067	-4.90716	2.33451e-06	4.07636e-05	4.44648
O75880	SCO1	SCO1_HUMAN	Protein SCO1 homolog, mitochondrial	-0.867988	19.336	-2.61692	0.00975921	0.0325654	-3.27765
O75907	DGAT1	DGAT1_HUMAN	Diacylglycerol O-acyltransferase 1	-0.436667	18.7434	-3.03474	0.00282796	0.0125944	-2.17045
O75909	CCNK	CCNK_HUMAN	Cyclin-K	0.273263	19.9079	1.17126	0.243306	0.386148	-5.91066
O75911	DHRS3	DHRS3_HUMAN	Short-chain dehydrogenase/reductase 3	-1.19158	19.8379	-4.13084	5.91716e-05	0.000561942	1.39781
O75915	ARL6IP5	PRAF3_HUMAN	PRA1 family protein 3	0.0665805	21.7378	0.453648	0.650722	0.762396	-6.48352
O75923	DYSF	DYSF_HUMAN	Dysferlin	0.829626	21.9009	6.44764	1.39495e-09	1.7262e-07	11.5412
O75934	BCAS2	SPF27_HUMAN	Pre-mRNA-splicing factor SPF27	-0.0671938	19.3324	-0.344744	0.730758	0.823482	-6.52642
O75935	DCTN3	DCTN3_HUMAN	Dynactin subunit 3	-0.125529	20.5009	-0.472768	0.63705	0.753655	-6.47479
O75937	DNAJC8	DNJC8_HUMAN	DnaJ homolog subfamily C member 8	0.133956	21.0658	1.02434	0.307284	0.45301	-6.0687
O75940	SMNDC1	SPF30_HUMAN	Survival of motor neuron-related-splicing factor 30	0.108308	19.6199	0.65531	0.513248	0.652058	-6.37331
O75947	ATP5PD	ATP5H_HUMAN	ATP synthase subunit d, mitochondrial	-0.370935	23.9306	-4.82307	3.37381e-06	5.39329e-05	4.09737
O75955	FLOT1	FLOT1_HUMAN	Flotillin-1	0.2818	22.668	3.90471	0.000140905	0.00111315	0.5874
O75976	CPD	CBPD_HUMAN	Carboxypeptidase D	-0.244593	21.0669	-2.29386	0.0231534	0.0630717	-4.03086
O76003	GLRX3	GLRX3_HUMAN	Glutaredoxin-3	-0.0789516	21.9613	-1.1277	0.261206	0.403625	-5.95969
O76021	RSL1D1	RL1D1_HUMAN	Ribosomal L1 domain-containing protein 1	0.15763	23.431	2.13283	0.0345278	0.086599	-4.37181
O76024	WFS1	WFS1_HUMAN	Wolframin	-0.134555	20.9196	-1.09158	0.276727	0.421376	-5.99896
O76031	CLPX	CLPX_HUMAN	ATP-dependent Clp protease ATP-binding subunit clpX-like, mitochondrial	-0.0953978	19.8168	-1.11676	0.265842	0.40938	-5.97172
O76054	SEC14L2	S14L2_HUMAN	SEC14-like protein 2	-0.314706	18.9515	-1.94655	0.0534129	0.121916	-4.73699
O76071	CIAO1	CIAO1_HUMAN	Probable cytosolic iron-sulfur protein assembly protein CIAO1	-0.171893	19.8854	-1.88097	0.0618676	0.136364	-4.858
O76094	SRP72	SRP72_HUMAN	Signal recognition particle subunit SRP72	-0.0161003	20.9965	-0.368503	0.713005	0.808793	-6.51806
O94760	DDAH1	DDAH1_HUMAN	N(G),N(G)-dimethylarginine dimethylaminohydrolase 1	-0.547976	21.6783	-2.61669	0.00976532	0.0325654	-3.2782
O94763	URI1	RMP_HUMAN	Unconventional prefoldin RPB5 interactor 1	0.042666	18.5149	0.297824	0.76624	0.849864	-6.5413
O94766	B3GAT3	B3GA3_HUMAN	Galactosylgalactosylxylosylprotein 3-beta-glucuronosyltransferase 3	0.220197	18.9381	1.81683	0.0711918	0.152065	-4.97254
O94776	MTA2	MTA2_HUMAN	Metastasis-associated protein MTA2	0.193096	21.7773	2.51811	0.0128226	0.0402611	-3.5177
O94804	STK10	STK10_HUMAN	Serine/threonine-protein kinase 10	0.505129	19.1811	3.74547	0.000254141	0.00181495	0.0390972
O94819	KBTBD11	KBTBB_HUMAN	Kelch repeat and BTB domain-containing protein 11	0.0248206	19.4312	0.170741	0.864652	0.918123	-6.57069
O94822	LTN1	LTN1_HUMAN	E3 ubiquitin-protein ligase listerin	0.0367543	17.2119	0.41632	0.677757	0.781639	-6.49954
O94826	TOMM70	TOM70_HUMAN	Mitochondrial import receptor subunit TOM70	-0.18876	21.9568	-2.95152	0.00365839	0.015526	-2.40267
O94832	MYO1D	MYO1D_HUMAN	Unconventional myosin-Id	-0.157484	22.2624	-1.93975	0.054242	0.123245	-4.74972
O94851	MICAL2	MICA2_HUMAN	[F-actin]-monooxygenase MICAL2	0.502432	18.7074	3.61711	0.000403559	0.00261963	-0.389091
O94855	SEC24D	SC24D_HUMAN	Protein transport protein Sec24D	0.0499284	21.5277	0.609537	0.543069	0.677817	-6.40183
O94874	UFL1	UFL1_HUMAN	E3 UFM1-protein ligase 1	-0.127832	22.8955	-2.72049	0.00727023	0.0263158	-3.01696
O94875	SORBS2	SRBS2_HUMAN	Sorbin and SH3 domain-containing protein 2	-0.285736	19.1283	-1.70256	0.0906724	0.182902	-5.16714
O94886	TMEM63A	CSCL1_HUMAN	CSC1-like protein 1	0.0754789	21.003	0.60164	0.548301	0.681507	-6.40654
O94887	FARP2	FARP2_HUMAN	FERM, ARHGEF and pleckstrin domain-containing protein 2	-0.334851	18.5331	-3.35719	0.00099258	0.00537837	-1.21737
O94901	SUN1	SUN1_HUMAN	SUN domain-containing protein 1	-0.103333	20.5542	-1.64815	0.101365	0.198662	-5.25554
O94903	PLPBP	PLPHP_HUMAN	Pyridoxal phosphate homeostasis protein	-0.0138821	21.2766	-0.117573	0.90656	0.943091	-6.57826
O94905	ERLIN2	ERLN2_HUMAN	Erlin-2	0.0762966	20.6232	0.342682	0.732306	0.824647	-6.52712
O94906	PRPF6	PRP6_HUMAN	Pre-mRNA-processing factor 6	0.0955979	21.4332	1.95091	0.0528874	0.121209	-4.72881
O94913	PCF11	PCF11_HUMAN	Pre-mRNA cleavage complex 2 protein Pcf11	-0.0570817	18.2146	-0.60709	0.544687	0.678894	-6.4033
O94915	FRYL	FRYL_HUMAN	Protein furry homolog-like	-0.0345467	19.6313	-0.516872	0.605988	0.728224	-6.45327
O94919	ENDOD1	ENDD1_HUMAN	Endonuclease domain-containing 1 protein	-0.432285	21.3778	-4.36317	2.34132e-05	0.000258408	2.26802
O94925	GLS	GLSK_HUMAN	Glutaminase kidney isoform, mitochondrial	0.576948	21.2505	3.23958	0.00146737	0.00738948	-1.57471
O94966	USP19	UBP19_HUMAN	Ubiquitin carboxyl-terminal hydrolase 19	-0.0818168	18.9576	-1.06245	0.289701	0.434757	-6.02971
O94973	AP2A2	AP2A2_HUMAN	AP-2 complex subunit alpha-2	-0.00958049	21.319	-0.163205	0.870572	0.921227	-6.57194
O94979	SEC31A	SC31A_HUMAN	Protein transport protein Sec31A	-0.0952436	23.3252	-1.68835	0.0933733	0.186663	-5.1905
O94992	HEXIM1	HEXI1_HUMAN	Protein HEXIM1	-0.0855695	19.824	-0.347165	0.728943	0.822303	-6.52559
O95049	TJP3	ZO3_HUMAN	Tight junction protein ZO-3	-0.601335	20.5047	-4.59827	8.84207e-06	0.000118918	3.18591
O95070	YIF1A	YIF1A_HUMAN	Protein YIF1A	-0.207063	18.3585	-1.47883	0.141234	0.256436	-5.51283
O95071	UBR5	UBR5_HUMAN	E3 ubiquitin-protein ligase UBR5	0.0865969	19.9035	1.7182	0.0877753	0.178572	-5.14123
O95140	MFN2	MFN2_HUMAN	Mitofusin-2	-0.405788	19.5437	-3.34774	0.00102461	0.00549889	-1.24647
O95154	AKR7A3	ARK73_HUMAN	Aflatoxin B1 aldehyde reductase member 3	-1.33599	21.0624	-5.33746	3.32594e-07	9.10984e-06	6.29964
O95155	UBE4B	UBE4B_HUMAN	Ubiquitin conjugation factor E4 B	-0.208522	18.2125	-1.69329	0.0924274	0.185185	-5.18241
O95163	ELP1	ELP1_HUMAN	Elongator complex protein 1	0.0794808	20.0739	0.865177	0.38829	0.534375	-6.21634
O95164	UBL3	UBL3_HUMAN	Ubiquitin-like protein 3	-0.197228	18.0498	-1.95218	0.052735	0.12101	-4.72642
O95167	NDUFA3	NDUA3_HUMAN	NADH dehydrogenase [ubiquinone] 1 alpha subcomplex subunit 3	-0.652163	19.8062	-3.51708	0.000573926	0.00344202	-0.714062
O95168	NDUFB4	NDUB4_HUMAN	NADH dehydrogenase [ubiquinone] 1 beta subcomplex subunit 4	-0.367575	22.5662	-1.06759	0.287382	0.432469	-6.02434
O95169	NDUFB8	NDUB8_HUMAN	NADH dehydrogenase [ubiquinone] 1 beta subcomplex subunit 8, mitochondrial	-0.483485	21.4041	-1.6716	0.0966386	0.191065	-5.21778
O95171	SCEL	SCEL_HUMAN	Sciellin	-1.38432	21.0995	-3.6072	0.000418022	0.0026829	-0.421627
O95182	NDUFA7	NDUA7_HUMAN	NADH dehydrogenase [ubiquinone] 1 alpha subcomplex subunit 7	-0.623365	19.5691	-2.64278	0.00907452	0.0310455	-3.21341
O95197	RTN3	RTN3_HUMAN	Reticulon-3	0.264529	20.2087	1.20676	0.229381	0.37102	-5.86936
O95202	LETM1	LETM1_HUMAN	Mitochondrial proton/calcium exchanger protein	-0.155144	21.7174	-1.75126	0.0818974	0.169609	-5.0857
O95218	ZRANB2	ZRAB2_HUMAN	Zinc finger Ran-binding domain-containing protein 2	0.484604	20.7066	1.40248	0.162788	0.284974	-5.61998
O95219	SNX4	SNX4_HUMAN	Sorting nexin-4	-0.127441	19.8053	-2.22029	0.0278631	0.0726413	-4.18952
O95232	LUC7L3	LC7L3_HUMAN	Luc7-like protein 3	0.21204	18.3154	1.75765	0.080799	0.167799	-5.07484
O95236	APOL3	APOL3_HUMAN	Apolipoprotein L3	0.183678	18.4994	1.17902	0.240211	0.382634	-5.90173
O95239	KIF4A	KIF4A_HUMAN	Chromosome-associated kinesin KIF4A	0.143836	18.075	1.50593	0.134139	0.246351	-5.47347
O95248	SBF1	MTMR5_HUMAN	Myotubularin-related protein 5	-0.167584	19.8162	-2.30006	0.0227909	0.062273	-4.01729
O95249	GOSR1	GOSR1_HUMAN	Golgi SNAP receptor complex member 1	-0.0140476	19.3009	-0.100992	0.919688	0.952929	-6.58005
O95260	ATE1	ATE1_HUMAN	Arginyl-tRNA--protein transferase 1	-0.0586421	18.0285	-0.5899	0.556124	0.687616	-6.41344
O95292	VAPB	VAPB_HUMAN	Vesicle-associated membrane protein-associated protein B/C	0.0170319	19.4188	0.0522674	0.958384	0.975319	-6.58374
O95294	RASAL1	RASL1_HUMAN	RasGAP-activating-like protein 1	-0.915086	19.8694	-5.62004	8.75021e-08	3.35948e-06	7.5741
O95297	MPZL1	MPZL1_HUMAN	Myelin protein zero-like protein 1	-0.136471	19.2047	-1.05651	0.292392	0.437776	-6.03587
O95298	NDUFC2	NDUC2_HUMAN	NADH dehydrogenase [ubiquinone] 1 subunit C2	-0.588287	20.5567	-3.82975	0.00018641	0.00140495	0.326946
O95299	NDUFA10	NDUAA_HUMAN	NADH dehydrogenase [ubiquinone] 1 alpha subcomplex subunit 10, mitochondrial	-0.355547	22.3022	-4.17953	4.88674e-05	0.000481387	1.57706
O95302	FKBP9	FKBP9_HUMAN	Peptidyl-prolyl cis-trans isomerase FKBP9	0.404149	19.6653	2.72378	0.00720172	0.0261521	-3.00855
O95319	CELF2	CELF2_HUMAN	CUGBP Elav-like family member 2	0.917217	19.0491	3.97256	0.000109008	0.000906783	0.82669
O95336	PGLS	6PGL_HUMAN	6-phosphogluconolactonase	-0.146467	21.9362	-1.64736	0.101528	0.19872	-5.2568
O95340	PAPSS2	PAPS2_HUMAN	Bifunctional 3'-phosphoadenosine 5'-phosphosulfate synthase 2	0.00575331	20.6144	0.0383725	0.969441	0.981457	-6.58436
O95347	SMC2	SMC2_HUMAN	Structural maintenance of chromosomes protein 2	0.77981	20.2665	3.24121	0.00145951	0.00736642	-1.56981
O95352	ATG7	ATG7_HUMAN	Ubiquitin-like modifier-activating enzyme ATG7	0.0938294	20.0197	1.13054	0.260009	0.402607	-5.95655
O95359	TACC2	TACC2_HUMAN	Transforming acidic coiled-coil-containing protein 2	-0.656296	19.1552	-5.93732	1.86045e-08	1.01989e-06	9.05556
O95361	TRIM16	TRI16_HUMAN	Tripartite motif-containing protein 16	-0.847988	20.1963	-5.25113	4.95844e-07	1.25131e-05	5.91915
O95363	FARS2	SYFM_HUMAN	Phenylalanine--tRNA ligase, mitochondrial	-0.284148	18.3516	-2.34812	0.0201427	0.0566213	-3.91078
O95372	LYPLA2	LYPA2_HUMAN	Acyl-protein thioesterase 2	-0.54225	20.3695	-2.47293	0.0144904	0.0438618	-3.62466
O95373	IPO7	IPO7_HUMAN	Importin-7	0.0907827	21.6288	1.52688	0.128848	0.23897	-5.44256
O95382	MAP3K6	M3K6_HUMAN	Mitogen-activated protein kinase kinase kinase 6	-0.194256	18.3323	-1.34903	0.179312	0.307025	-5.69172
O95391	SLU7	SLU7_HUMAN	Pre-mRNA-splicing factor SLU7	0.00297552	18.2797	0.0275314	0.978072	0.985037	-6.58471
O95394	PGM3	AGM1_HUMAN	Phosphoacetylglucosamine mutase	-0.214594	21.9213	-2.64943	0.0089058	0.0305449	-3.19682
O95395	GCNT3	GCNT3_HUMAN	Beta-1,3-galactosyl-O-glycosyl-glycoprotein beta-1,6-N-acetylglucosaminyltransferase 3	-0.516883	19.0751	-2.34922	0.0200854	0.0565294	-3.90831
O95400	CD2BP2	CD2B2_HUMAN	CD2 antigen cytoplasmic tail-binding protein 2	-0.0451814	19.5604	-0.200835	0.841093	0.904089	-6.56517
O95425	SVIL	SVIL_HUMAN	Supervillin	0.209454	20.3041	3.02338	0.00293002	0.0129671	-2.20248
O95428	PAPLN	PPN_HUMAN	Papilin	-0.160293	18.3733	-1.47423	0.142466	0.257735	-5.51944
O95429	BAG4	BAG4_HUMAN	BAG family molecular chaperone regulator 4	0.105463	17.6893	1.11457	0.266774	0.410534	-5.9741
O95433	AHSA1	AHSA1_HUMAN	Activator of 90 kDa heat shock protein ATPase homolog 1	-0.0773154	21.6607	-1.2423	0.216018	0.353467	-5.8268
O95453	PARN	PARN_HUMAN	Poly(A)-specific ribonuclease PARN	-0.193143	19.4035	-1.96445	0.0512823	0.118559	-4.70328
O95456	PSMG1	PSMG1_HUMAN	Proteasome assembly chaperone 1	-0.103911	19.3317	-0.969971	0.333585	0.47997	-6.1219
O95466	FMNL1	FMNL1_HUMAN	Formin-like protein 1	0.803968	20.9142	5.03109	1.34641e-06	2.71757e-05	4.96894
O95470	SGPL1	SGPL1_HUMAN	Sphingosine-1-phosphate lyase 1	0.073751	21.1326	1.14614	0.253519	0.397203	-5.93916
O95479	H6PD	G6PE_HUMAN	GDH/6PGL endoplasmic bifunctional protein	0.222675	21.0661	2.27793	0.0241096	0.0649283	-4.06563
O95486	SEC24A	SC24A_HUMAN	Protein transport protein Sec24A	-0.0315685	21.4595	-0.520001	0.603811	0.726969	-6.45167
O95487	SEC24B	SC24B_HUMAN	Protein transport protein Sec24B	-0.107684	21.1842	-2.38384	0.0183541	0.0527153	-3.8303
O95497	VNN1	VNN1_HUMAN	Pantetheinase	0.391365	18.9629	1.43081	0.154516	0.273477	-5.58087
O95544	NADK	NADK_HUMAN	NAD kinase	0.331483	19.2167	1.89872	0.0594761	0.132195	-4.82564
O95563	MPC2	MPC2_HUMAN	Mitochondrial pyruvate carrier 2	-0.407255	18.8928	-2.48783	0.0139203	0.0425085	-3.58959
O95571	ETHE1	ETHE1_HUMAN	Persulfide dioxygenase ETHE1, mitochondrial	-0.432468	24.046	-4.91344	2.2708e-06	4.02404e-05	4.47272
O95573	ACSL3	ACSL3_HUMAN	Long-chain-fatty-acid--CoA ligase 3	-0.152768	21.4502	-2.62633	0.00950486	0.0319303	-3.25434
O95602	POLR1A	RPA1_HUMAN	DNA-directed RNA polymerase I subunit RPA1	0.103074	19.4411	1.00614	0.315932	0.462556	-6.08683
O95630	STAMBP	STABP_HUMAN	STAM-binding protein	-0.556873	18.6094	-4.04737	8.18402e-05	0.000722252	1.09439
O95671	ASMTL	ASML_HUMAN	Probable bifunctional dTTP/UTP pyrophosphatase/methyltransferase protein	-0.328992	18.9624	-1.64186	0.102664	0.200421	-5.26558
O95674	CDS2	CDS2_HUMAN	Phosphatidate cytidylyltransferase 2	0.0297596	18.385	0.22828	0.819732	0.889214	-6.55936
O95678	KRT75	K2C75_HUMAN	Keratin, type II cytoskeletal 75	-0.412344	19.2206	-1.17193	0.243039	0.385907	-5.90989
O95696	BRD1	BRD1_HUMAN	Bromodomain-containing protein 1	0.0770377	18.2538	0.915792	0.361211	0.50848	-6.17206
O95707	POP4	RPP29_HUMAN	Ribonuclease P protein subunit p29	-0.104923	18.3437	-1.15348	0.250505	0.394001	-5.93089
O95716	RAB3D	RAB3D_HUMAN	Ras-related protein Rab-3D	-0.357537	20.974	-2.17244	0.0313552	0.0803464	-4.29009
O95721	SNAP29	SNP29_HUMAN	Synaptosomal-associated protein 29	-0.10529	20.2474	-1.4642	0.145181	0.261181	-5.53378
O95747	OXSR1	OXSR1_HUMAN	Serine/threonine-protein kinase OSR1	-0.0261191	20.6454	-0.282316	0.778081	0.858124	-6.54574
O95749	GGPS1	GGPPS_HUMAN	Geranylgeranyl pyrophosphate synthase	-0.0687854	19.2887	-0.372383	0.710121	0.807425	-6.51664
O95757	HSPA4L	HS74L_HUMAN	Heat shock 70 kDa protein 4L	-0.647396	19.9096	-3.7613	0.000239859	0.00172945	0.0927618
O95758	PTBP3	PTBP3_HUMAN	Polypyrimidine tract-binding protein 3	-0.132446	20.9131	-1.15884	0.24832	0.391113	-5.92483
O95777	LSM8	LSM8_HUMAN	U6 snRNA-associated Sm-like protein LSm8	-0.0322834	21.1611	-0.364772	0.715783	0.811329	-6.51941
O95782	AP2A1	AP2A1_HUMAN	AP-2 complex subunit alpha-1	0.0561314	22.3819	1.194	0.234318	0.376047	-5.88434
O95785	WIZ	WIZ_HUMAN	Protein Wiz	0.0878722	18.6315	1.03176	0.303806	0.44977	-6.06122
O95786	DDX58	DDX58_HUMAN	Antiviral innate immune response receptor RIG-I	-0.0123653	20.2939	-0.0894449	0.928845	0.957722	-6.58114
O95793	STAU1	STAU1_HUMAN	Double-stranded RNA-binding protein Staufen homolog 1	0.080353	21.3098	1.37686	0.170558	0.295353	-5.65471
O95810	CAVIN2	CAVN2_HUMAN	Caveolae-associated protein 2	-0.260243	21.061	-1.56513	0.11961	0.226227	-5.38506
O95816	BAG2	BAG2_HUMAN	BAG family molecular chaperone regulator 2	0.303873	20.0885	1.9957	0.0477339	0.112155	-4.6437
O95817	BAG3	BAG3_HUMAN	BAG family molecular chaperone regulator 3	-0.547553	20.363	-4.55351	1.06716e-05	0.000139351	3.00836
O95819	MAP4K4	M4K4_HUMAN	Mitogen-activated protein kinase kinase kinase kinase 4	0.270423	18.1537	2.84466	0.00505218	0.0199207	-2.6924
O95822	MLYCD	DCMC_HUMAN	Malonyl-CoA decarboxylase, mitochondrial	-0.209977	18.6372	-1.05134	0.294753	0.43974	-6.04122
O95831	AIFM1	AIFM1_HUMAN	Apoptosis-inducing factor 1, mitochondrial	-0.21686	23.5093	-2.24822	0.0259851	0.068905	-4.12986
O95833	CLIC3	CLIC3_HUMAN	Chloride intracellular channel protein 3	-1.07503	19.0528	-4.7585	4.46367e-06	6.89032e-05	3.83225
O95834	EML2	EMAL2_HUMAN	Echinoderm microtubule-associated protein-like 2	-0.704047	21.3525	-6.18046	5.49569e-09	4.25631e-07	10.2247
O95861	BPNT1	BPNT1_HUMAN	3'(2'),5'-bisphosphate nucleotidase 1	-0.561057	20.4521	-4.34719	2.49833e-05	0.000272391	2.20697
O95865	DDAH2	DDAH2_HUMAN	N(G),N(G)-dimethylarginine dimethylaminohydrolase 2	-0.0846167	21.4763	-0.696317	0.487283	0.626863	-6.34603
O95870	ABHD16A	ABHGA_HUMAN	Phosphatidylserine lipase ABHD16A	0.0542792	22.0074	0.752402	0.45296	0.592688	-6.30604
O95881	TXNDC12	TXD12_HUMAN	Thioredoxin domain-containing protein 12	-0.0185871	22.8371	-0.136392	0.89169	0.93379	-6.5759
O95967	EFEMP2	FBLN4_HUMAN	EGF-containing fibulin-like extracellular matrix protein 2	0.190521	20.4685	0.837684	0.40351	0.548763	-6.23935
O95985	TOP3B	TOP3B_HUMAN	DNA topoisomerase 3-beta-1	-0.151848	18.8142	-1.16499	0.24583	0.388417	-5.91784
O95994	AGR2	AGR2_HUMAN	Anterior gradient protein 2 homolog	-0.571071	24.102	-2.4698	0.0146126	0.0441572	-3.63199
O95999	BCL10	BCL10_HUMAN	B-cell lymphoma/leukemia 10	0.0548886	18.767	0.315251	0.752999	0.839114	-6.53602
O96000	NDUFB10	NDUBA_HUMAN	NADH dehydrogenase [ubiquinone] 1 beta subcomplex subunit 10	-0.216764	21.7747	-2.20115	0.029217	0.075427	-4.23
O96005	CLPTM1	CLPT1_HUMAN	Cleft lip and palate transmembrane protein 1	-0.127674	19.4429	-1.27937	0.202694	0.335978	-5.78111
O96008	TOMM40	TOM40_HUMAN	Mitochondrial import receptor subunit TOM40 homolog	-0.163118	21.6653	-1.11505	0.26657	0.410361	-5.97358
O96011	PEX11B	PX11B_HUMAN	Peroxisomal membrane protein 11B	-0.249349	20.2088	-2.24955	0.0258982	0.0687152	-4.12699
O96013	PAK4	PAK4_HUMAN	Serine/threonine-protein kinase PAK 4	-0.0788698	18.8367	-0.487028	0.626933	0.745811	-6.46804
O96019	ACTL6A	ACL6A_HUMAN	Actin-like protein 6A	-0.0225005	21.1704	-0.213835	0.830959	0.897061	-6.56251
P00167	CYB5A	CYB5_HUMAN	Cytochrome b5	-0.681858	21.8671	-5.23935	5.23437e-07	1.30627e-05	5.86758
P00325	ADH1B	ADH1B_HUMAN	All-trans-retinol dehydrogenase [NAD(+)] ADH1B	-1.39526	20.2284	-4.95131	1.92084e-06	3.53623e-05	4.63154
P00326	ADH1C	ADH1G_HUMAN	Alcohol dehydrogenase 1C	-2.41725	20.3395	-4.76601	4.32112e-06	6.69326e-05	3.86297
P00338	LDHA	LDHA_HUMAN	L-lactate dehydrogenase A chain	-0.0331818	25.6038	-0.435591	0.663745	0.773021	-6.49144
P00352	ALDH1A1	AL1A1_HUMAN	Retinal dehydrogenase 1	-0.78339	23.9858	-2.77154	0.00626894	0.0235649	-2.88511
P00367	GLUD1	DHE3_HUMAN	Glutamate dehydrogenase 1, mitochondrial	-0.296654	23.4259	-4.2766	3.32124e-05	0.000348975	1.9394
P00387	CYB5R3	NB5R3_HUMAN	NADH-cytochrome b5 reductase 3	0.063731	24.5455	1.04196	0.299068	0.444285	-6.05085
P00390	GSR	GSHR_HUMAN	Glutathione reductase, mitochondrial	-0.326522	23.7278	-3.55422	0.000503996	0.0031013	-0.594287
P00403	MT-CO2	COX2_HUMAN	Cytochrome c oxidase subunit 2	-0.383322	25.1547	-3.77709	0.000226373	0.00164542	0.146477
P00450	CP	CERU_HUMAN	Ceruloplasmin	0.341377	22.4876	2.55828	0.0114863	0.0369295	-3.42113
P00488	F13A1	F13A_HUMAN	Coagulation factor XIII A chain	0.038756	21.8214	0.192162	0.847869	0.908887	-6.56685
P00491	PNP	PNPH_HUMAN	Purine nucleoside phosphorylase	-0.14018	22.8632	-1.38554	0.167895	0.291225	-5.64301
P00492	HPRT1	HPRT_HUMAN	Hypoxanthine-guanine phosphoribosyltransferase	-0.0733437	21.2512	-0.624014	0.533544	0.669837	-6.39303
P00505	GOT2	AATM_HUMAN	Aspartate aminotransferase, mitochondrial	-0.369435	24.9232	-5.33303	3.39504e-07	9.18707e-06	6.28004
P00533	EGFR	EGFR_HUMAN	Epidermal growth factor receptor	-0.378452	21.5111	-2.27976	0.0239978	0.0647347	-4.06164
P00558	PGK1	PGK1_HUMAN	Phosphoglycerate kinase 1	-0.0657564	26.1707	-0.899618	0.369731	0.518458	-6.18648
P00568	AK1	KAD1_HUMAN	Adenylate kinase isoenzyme 1	-0.157677	21.1056	-1.192	0.235098	0.376803	-5.88668
P00734	F2	THRB_HUMAN	Prothrombin	0.811952	22.6982	2.76391	0.00641005	0.0239152	-2.90494
P00736	C1R	C1R_HUMAN	Complement C1r subcomponent	0.664051	20.1078	5.60092	9.59034e-08	3.58e-06	7.48649
P00738	HP	HPT_HUMAN	Haptoglobin	0.230755	24.9164	1.35357	0.177861	0.304827	-5.68573
P00740	F9	FA9_HUMAN	Coagulation factor IX	1.14606	20.7134	5.03463	1.32526e-06	2.6937e-05	4.98398
P00742	F10	FA10_HUMAN	Coagulation factor X	0.494523	18.2756	2.62513	0.00953692	0.0319939	-3.25732
P00747	PLG	PLMN_HUMAN	Plasminogen	0.857339	24.0718	4.25829	3.57398e-05	0.000369915	1.87053
P00748	F12	FA12_HUMAN	Coagulation factor XII	0.150119	21.0144	0.977505	0.329856	0.476435	-6.1147
P00751	CFB	CFAB_HUMAN	Complement factor B	0.398792	22.5481	3.03952	0.00278601	0.0124898	-2.15694
P00813	ADA	ADA_HUMAN	Adenosine deaminase	0.0702944	18.7445	0.522054	0.602385	0.725657	-6.45062
P00915	CA1	CAH1_HUMAN	Carbonic anhydrase 1	0.0784019	23.8936	0.315757	0.752615	0.838895	-6.53587
P00918	CA2	CAH2_HUMAN	Carbonic anhydrase 2	-1.28377	25.0823	-4.48327	1.42995e-05	0.000176951	2.73234
P00966	ASS1	ASSY_HUMAN	Argininosuccinate synthase	-0.140644	24.1057	-0.724182	0.470055	0.609376	-6.32654
P00973	OAS1	OAS1_HUMAN	2'-5'-oligoadenylate synthase 1	-0.68732	20.3816	-2.33223	0.0209865	0.0585085	-3.94621
P01008	SERPINC1	ANT3_HUMAN	Antithrombin-III	0.5087	21.5511	3.47448	0.000665327	0.00390673	-0.850109
P01009	SERPINA1	A1AT_HUMAN	Alpha-1-antitrypsin	0.423955	24.2781	2.56514	0.0112709	0.0364599	-3.4045
P01011	SERPINA3	AACT_HUMAN	Alpha-1-antichymotrypsin	0.768813	24.4921	4.72646	5.12392e-06	7.7237e-05	3.70168
P01019	AGT	ANGT_HUMAN	Angiotensinogen	0.366386	19.9043	2.64949	0.00890429	0.0305449	-3.19667
P01023	A2M	A2MG_HUMAN	Alpha-2-macroglobulin	0.132012	23.311	0.950016	0.343596	0.491383	-6.1407
P01024	C3	CO3_HUMAN	Complement C3	0.370132	25.2755	3.03776	0.00280135	0.0125335	-2.1619
P01031	C5	CO5_HUMAN	Complement C5	0.811076	21.5186	4.59306	9.0383e-06	0.000121194	3.16518
P01040	CSTA	CYTA_HUMAN	Cystatin-A	-1.4148	22.575	-2.85643	0.00487784	0.0194767	-2.66096
P01042	KNG1	KNG1_HUMAN	Kininogen-1	0.248113	22.1896	1.75422	0.0813868	0.168708	-5.08067
P01116	KRAS	RASK_HUMAN	GTPase KRas	-0.346211	21.0605	-1.7796	0.0771177	0.162178	-5.03727
P01137	TGFB1	TGFB1_HUMAN	Transforming growth factor beta-1 proprotein	1.24666	20.0123	4.31964	2.79308e-05	0.00029944	2.10212
P01591	JCHAIN	IGJ_HUMAN	Immunoglobulin J chain	-0.347886	20.3536	-0.934169	0.351683	0.499291	-6.15536
P01714	IGLV3-19	LV319_HUMAN	Immunoglobulin lambda variable 3-19	0.253284	18.3547	1.55183	0.122761	0.230052	-5.40521
P01780	IGHV3-7	HV307_HUMAN	Immunoglobulin heavy variable 3-7	0.188656	21.5698	0.960455	0.338335	0.485411	-6.13091
P01833	PIGR	PIGR_HUMAN	Polymeric immunoglobulin receptor	-1.15761	22.1377	-3.57223	0.000473064	0.00294322	-0.53585
P01834	IGKC	IGKC_HUMAN	Immunoglobulin kappa constant	-0.0838972	20.3798	-0.433257	0.665436	0.773714	-6.49244
P01857	IGHG1	IGHG1_HUMAN	Immunoglobulin heavy constant gamma 1	0.0326288	26.0076	0.227884	0.82004	0.889333	-6.55945
P01859	IGHG2	IGHG2_HUMAN	Immunoglobulin heavy constant gamma 2	0.263943	22.9995	1.28166	0.201892	0.335416	-5.77825
P01861	IGHG4	IGHG4_HUMAN	Immunoglobulin heavy constant gamma 4	-0.0800254	20.5556	-0.243824	0.807692	0.879979	-6.55573
P01871	IGHM	IGHM_HUMAN	Immunoglobulin heavy constant mu	0.0349709	22.7498	0.197375	0.843795	0.905915	-6.56585
P01876	IGHA1	IGHA1_HUMAN	Immunoglobulin heavy constant alpha 1	-0.389051	18.6914	-2.06164	0.0409268	0.0994822	-4.51509
P01877	IGHA2	IGHA2_HUMAN	Immunoglobulin heavy constant alpha 2	-0.521807	19.2888	-1.70766	0.0897186	0.181702	-5.15871
P01889	HLA-B	HLAB_HUMAN	HLA class I histocompatibility antigen, B alpha chain	0.185859	20.6452	0.572447	0.567856	0.697977	-6.42343
P01903	HLA-DRA	DRA_HUMAN	HLA class II histocompatibility antigen, DR alpha chain	0.579116	20.6973	2.36492	0.019283	0.0547274	-3.87306
P01920	HLA-DQB1	DQB1_HUMAN	HLA class II histocompatibility antigen, DQ beta 1 chain	0.181663	20.0097	0.850341	0.396459	0.541799	-6.22885
P02042	HBD	HBD_HUMAN	Hemoglobin subunit delta	-0.170965	22.7999	-0.417707	0.676744	0.780872	-6.49897
P02452	COL1A1	CO1A1_HUMAN	Collagen alpha-1(I) chain	0.273285	26.9538	1.3124	0.191342	0.323269	-5.7393
P02461	COL3A1	CO3A1_HUMAN	Collagen alpha-1(III) chain	0.452532	25.5572	1.85152	0.0660138	0.14353	-4.91106
P02462	COL4A1	CO4A1_HUMAN	Collagen alpha-1(IV) chain	0.352531	22.686	2.46967	0.0146179	0.0441572	-3.6323
P02511	CRYAB	CRYAB_HUMAN	Alpha-crystallin B chain	-1.10352	19.6364	-4.12262	6.1104e-05	0.000575428	1.36772
P02533	KRT14	K1C14_HUMAN	Keratin, type I cytoskeletal 14	-1.0284	26.3117	-2.73334	0.00700535	0.025563	-2.98397
P02538	KRT6A	K2C6A_HUMAN	Keratin, type II cytoskeletal 6A	-1.39074	20.4912	-3.37479	0.000935338	0.00510515	-1.16293
P02545	LMNA	LMNA_HUMAN	Prelamin-A/C	-0.0600534	26.2437	-0.93022	0.353716	0.500754	-6.15898
P02549	SPTA1	SPTA1_HUMAN	Spectrin alpha chain, erythrocytic 1	0.0975575	21.5639	0.404063	0.686729	0.789453	-6.5045
P02647	APOA1	APOA1_HUMAN	Apolipoprotein A-I	0.0283586	24.8238	0.193388	0.84691	0.908386	-6.56662
P02649	APOE	APOE_HUMAN	Apolipoprotein E	0.680837	21.9775	4.60817	8.48029e-06	0.00011486	3.22536
P02654	APOC1	APOC1_HUMAN	Apolipoprotein C-I	0.697372	20.2715	2.7582	0.00651769	0.0241563	-2.91977
P02656	APOC3	APOC3_HUMAN	Apolipoprotein C-III	0.787013	18.5971	2.9746	0.00340808	0.014692	-2.33884
P02671	FGA	FIBA_HUMAN	Fibrinogen alpha chain	0.735374	27.2856	2.77941	0.00612619	0.0231251	-2.86458
P02675	FGB	FIBB_HUMAN	Fibrinogen beta chain	0.814304	27.2948	2.91324	0.00411103	0.0170672	-2.50756
P02679	FGG	FIBG_HUMAN	Fibrinogen gamma chain	0.79244	27.6265	2.95276	0.00364444	0.015488	-2.39923
P02730	SLC4A1	B3AT_HUMAN	Band 3 anion transport protein	0.0986736	23.4492	0.451164	0.652507	0.763695	-6.48463
P02741	CRP	CRP_HUMAN	C-reactive protein	0.641031	18.3123	2.8694	0.00469206	0.0189199	-2.62617
P02743	APCS	SAMP_HUMAN	Serum amyloid P-component	0.90592	22.5001	4.12522	6.04884e-05	0.000573236	1.3772
P02746	C1QB	C1QB_HUMAN	Complement C1q subcomponent subunit B	0.476603	20.0874	2.41123	0.0170788	0.0497846	-3.7678
P02747	C1QC	C1QC_HUMAN	Complement C1q subcomponent subunit C	1.75907	20.2239	4.17588	4.95768e-05	0.000486242	1.56355
P02748	C9	CO9_HUMAN	Complement component C9	1.00138	22.2782	5.20785	6.04801e-07	1.46852e-05	5.73002
P02750	LRG1	A2GL_HUMAN	Leucine-rich alpha-2-glycoprotein	0.00834972	20.6322	0.0375705	0.970079	0.981882	-6.58439
P02751	FN1	FINC_HUMAN	Fibronectin	0.835882	25.434	5.39821	2.50498e-07	7.12175e-06	6.56992
P02753	RBP4	RET4_HUMAN	Retinol-binding protein 4	-0.0194652	19.0888	-0.08365	0.933444	0.959556	-6.58163
P02760	AMBP	AMBP_HUMAN	Protein AMBP	0.515643	22.2971	1.57274	0.117835	0.224002	-5.37345
P02763	ORM1	A1AG1_HUMAN	Alpha-1-acid glycoprotein 1	0.403212	21.988	2.03761	0.0433048	0.104009	-4.56242
P02765	AHSG	FETUA_HUMAN	Alpha-2-HS-glycoprotein	0.0133164	19.9895	0.0587171	0.953254	0.971799	-6.58339
P02766	TTR	TTHY_HUMAN	Transthyretin	-0.156047	21.2879	-0.979166	0.329037	0.475711	-6.1131
P02768	ALB	ALBU_HUMAN	Albumin	-0.133008	27.677	-1.03037	0.304458	0.449816	-6.06263
P02774	GC	VTDB_HUMAN	Vitamin D-binding protein	0.172706	21.0514	1.16587	0.245474	0.388264	-5.91683
P02786	TFRC	TFR1_HUMAN	Transferrin receptor protein 1	0.330527	22.5255	2.93445	0.00385416	0.016241	-2.44957
P02787	TF	TRFE_HUMAN	Serotransferrin	0.00209356	25.0175	0.0181993	0.985504	0.988704	-6.58492
P02788	LTF	TRFL_HUMAN	Lactotransferrin	1.36367	26.15	5.97938	1.50967e-08	8.69416e-07	9.25573
P02790	HPX	HEMO_HUMAN	Hemopexin	-0.0770481	22.6801	-0.546403	0.585581	0.713434	-6.43779
P02792	FTL	FRIL_HUMAN	Ferritin light chain	0.660658	23.4538	4.40339	1.98703e-05	0.00022828	2.42241
P02794	FTH1	FRIH_HUMAN	Ferritin heavy chain	0.738842	24.4966	4.07217	7.43576e-05	0.000672061	1.18403
P02810	PRH1	PRPC_HUMAN	Salivary acidic proline-rich phosphoprotein 1/2	-0.0559602	18.0918	-0.388534	0.698159	0.797841	-6.51057
P03905	MT-ND4	NU4M_HUMAN	NADH-ubiquinone oxidoreductase chain 4	-0.228395	18.8999	-1.09221	0.276451	0.421376	-5.99828
P03952	KLKB1	KLKB1_HUMAN	Plasma kallikrein	0.490906	18.8564	2.78735	0.00598514	0.0227648	-2.84381
P03956	MMP1	MMP1_HUMAN	Interstitial collagenase	2.18258	20.0431	6.257	3.72256e-09	3.15505e-07	10.5985
P04003	C4BPA	C4BPA_HUMAN	C4b-binding protein alpha chain	0.98305	22.616	4.91226	2.28264e-06	4.02404e-05	4.46779
P04004	VTN	VTNC_HUMAN	Vitronectin	1.15678	24.5637	5.63621	8.09613e-08	3.19016e-06	7.64835
P04040	CAT	CATA_HUMAN	Catalase	0.256444	24.1143	2.50152	0.013414	0.0414698	-3.55718
P04062	GBA	GLCM_HUMAN	Lysosomal acid glucosylceramidase	0.251181	20.2932	1.16838	0.244464	0.387076	-5.91396
P04066	FUCA1	FUCO_HUMAN	Tissue alpha-L-fucosidase	-0.800203	20.7711	-4.22359	4.10416e-05	0.000417101	1.74072
P04075	ALDOA	ALDOA_HUMAN	Fructose-bisphosphate aldolase A	-0.0871128	25.3991	-1.29641	0.19678	0.330443	-5.75968
P04080	CSTB	CYTB_HUMAN	Cystatin-B	-1.07223	25.209	-4.61346	8.29269e-06	0.000112881	3.24649
P04083	ANXA1	ANXA1_HUMAN	Annexin A1	-0.563985	26.7356	-2.65149	0.00885403	0.030472	-3.19166
P04114	APOB	APOB_HUMAN	Apolipoprotein B-100	0.44343	22.1572	3.07016	0.00253039	0.0115396	-2.06988
P04179	SOD2	SODM_HUMAN	Superoxide dismutase [Mn], mitochondrial	0.594563	24.8042	5.33804	3.31703e-07	9.10984e-06	6.30219
P04181	OAT	OAT_HUMAN	Ornithine aminotransferase, mitochondrial	-0.190847	21.4219	-1.47195	0.143079	0.258741	-5.52271
P04196	HRG	HRG_HUMAN	Histidine-rich glycoprotein	0.280853	21.9048	2.07622	0.0395391	0.0968957	-4.48612
P04217	A1BG	A1BG_HUMAN	Alpha-1B-glycoprotein	0.0949497	21.8076	0.707287	0.480459	0.619823	-6.33845
P04233	CD74	HG2A_HUMAN	HLA class II histocompatibility antigen gamma chain	-0.226877	20.0569	-0.970019	0.333562	0.47997	-6.12185
P04259	KRT6B	K2C6B_HUMAN	Keratin, type II cytoskeletal 6B	-1.17484	22.4637	-2.73814	0.00690867	0.0252718	-2.97162
P04264	KRT1	K2C1_HUMAN	Keratin, type II cytoskeletal 1	0.125371	25.749	0.641144	0.522385	0.659329	-6.38236
P04275	VWF	VWF_HUMAN	von Willebrand factor	0.353053	22.5142	3.51337	0.000581395	0.00348217	-0.725973
P04406	GAPDH	G3P_HUMAN	Glyceraldehyde-3-phosphate dehydrogenase	0.0918941	26.6504	1.43517	0.15327	0.271593	-5.57478
P04424	ASL	ARLY_HUMAN	Argininosuccinate lyase	-0.568839	21.2471	-3.79408	0.000212666	0.00156094	0.204483
P04439	HLA-A	HLAA_HUMAN	HLA class I histocompatibility antigen, A alpha chain	0.0372267	23.7793	0.121716	0.903283	0.941208	-6.57777
P04440	HLA-DPB1	DPB1_HUMAN	HLA class II histocompatibility antigen, DP beta 1 chain	-0.289425	19.106	-1.04363	0.298295	0.443542	-6.04913
P04626	ERBB2	ERBB2_HUMAN	Receptor tyrosine-protein kinase erbB-2	-0.8216	19.4098	-3.19928	0.00167367	0.00819687	-1.69458
P04632	CAPNS1	CPNS1_HUMAN	Calpain small subunit 1	-0.382429	22.6447	-4.0025	9.72383e-05	0.000835708	0.933335
P04792	HSPB1	HSPB1_HUMAN	Heat shock protein beta-1	-0.890515	25.7295	-4.86183	2.84858e-06	4.63617e-05	4.25775
P04839	CYBB	CY24B_HUMAN	Cytochrome b-245 heavy chain	0.964538	22.9476	5.05362	1.21705e-06	2.53101e-05	5.06491
P04843	RPN1	RPN1_HUMAN	Dolichyl-diphosphooligosaccharide--protein glycosyltransferase subunit 1	-0.0336453	24.2564	-0.647996	0.517954	0.655764	-6.37801
P04844	RPN2	RPN2_HUMAN	Dolichyl-diphosphooligosaccharide--protein glycosyltransferase subunit 2	-0.037148	24.8136	-0.818892	0.414116	0.558622	-6.25465
P04899	GNAI2	GNAI2_HUMAN	Guanine nucleotide-binding protein G(i) subunit alpha-2	0.509707	20.5366	3.54313	0.000524	0.00319811	-0.630182
P04920	SLC4A2	B3A2_HUMAN	Anion exchange protein 2	-0.391604	19.1363	-1.94918	0.0530954	0.121531	-4.73205
P05023	ATP1A1	AT1A1_HUMAN	Sodium/potassium-transporting ATPase subunit alpha-1	-0.296944	24.3057	-4.06317	7.69955e-05	0.000688972	1.15143
P05026	ATP1B1	AT1B1_HUMAN	Sodium/potassium-transporting ATPase subunit beta-1	-0.546501	21.7099	-3.19095	0.00171958	0.00839165	-1.71921
P05062	ALDOB	ALDOB_HUMAN	Fructose-bisphosphate aldolase B	-0.506985	18.7493	-2.01201	0.0459662	0.108903	-4.61225
P05089	ARG1	ARGI1_HUMAN	Arginase-1	1.01522	19.6715	4.21137	4.30835e-05	0.000431989	1.69517
P05090	APOD	APOD_HUMAN	Apolipoprotein D	0.384497	21.4006	2.55897	0.0114643	0.0369097	-3.41945
P05091	ALDH2	ALDH2_HUMAN	Aldehyde dehydrogenase, mitochondrial	-0.493246	25.1246	-3.83394	0.000183532	0.00139261	0.34141
P05106	ITGB3	ITB3_HUMAN	Integrin beta-3	0.710744	20.1315	3.31966	0.00112571	0.00594205	-1.3326
P05107	ITGB2	ITB2_HUMAN	Integrin beta-2	1.13874	22.2529	6.46503	1.27454e-09	1.68223e-07	11.6279
P05109	S100A8	S10A8_HUMAN	Protein S100-A8	0.260474	26.7058	1.28515	0.200673	0.333984	-5.77387
P05114	HMGN1	HMGN1_HUMAN	Non-histone chromosomal protein HMG-14	0.0389966	21.5813	0.190344	0.849291	0.909203	-6.5672
P05120	SERPINB2	PAI2_HUMAN	Plasminogen activator inhibitor 2	-0.895556	19.89	-3.17424	0.00181516	0.00876742	-1.76843
P05121	SERPINE1	PAI1_HUMAN	Plasminogen activator inhibitor 1	1.0541	18.5343	5.11116	9.39084e-07	2.10918e-05	5.31139
P05141	SLC25A5	ADT2_HUMAN	ADP/ATP translocase 2	-0.156679	18.0494	-1.07459	0.284243	0.429327	-6.01699
P05155	SERPING1	IC1_HUMAN	Plasma protease C1 inhibitor	0.369048	22.7527	2.50687	0.0132208	0.0410989	-3.54449
P05156	CFI	CFAI_HUMAN	Complement factor I	0.100498	19.481	0.374638	0.708446	0.807086	-6.51581
P05161	ISG15	ISG15_HUMAN	Ubiquitin-like protein ISG15	-0.0925404	22.3409	-0.297058	0.766824	0.850302	-6.54152
P05164	MPO	PERM_HUMAN	Myeloperoxidase	1.42797	25.2155	5.54376	1.25994e-07	4.37728e-06	7.2258
P05165	PCCA	PCCA_HUMAN	Propionyl-CoA carboxylase alpha chain, mitochondrial	-0.519874	21.887	-4.38288	2.16076e-05	0.000243261	2.34353
P05166	PCCB	PCCB_HUMAN	Propionyl-CoA carboxylase beta chain, mitochondrial	-0.508969	19.5703	-3.25716	0.00138496	0.0070857	-1.52198
P05198	EIF2S1	IF2A_HUMAN	Eukaryotic translation initiation factor 2 subunit 1	0.00824275	23.7711	0.215829	0.829407	0.896183	-6.56209
P05362	ICAM1	ICAM1_HUMAN	Intercellular adhesion molecule 1	0.765674	21.3737	5.3666	2.90377e-07	8.10171e-06	6.42904
P05387	RPLP2	RLA2_HUMAN	60S acidic ribosomal protein P2	-0.0802211	23.7841	-1.06028	0.29068	0.435826	-6.03196
P05388	RPLP0	RLA0_HUMAN	60S acidic ribosomal protein P0	-0.122176	18.9169	-0.445165	0.656827	0.766554	-6.48729
P05423	POLR3D	RPC4_HUMAN	DNA-directed RNA polymerase III subunit RPC4	0.00559613	18.2187	0.040697	0.96759	0.980468	-6.58427
P05452	CLEC3B	TETN_HUMAN	Tetranectin	0.479932	19.2405	2.21784	0.0280329	0.0730417	-4.19471
P05455	SSB	LA_HUMAN	Lupus La protein	0.187176	22.4655	2.65982	0.00864743	0.0299032	-3.17077
P05546	SERPIND1	HEP2_HUMAN	Heparin cofactor 2	0.752847	21.1721	3.67124	0.000332533	0.00224859	-0.210037
P05556	ITGB1	ITB1_HUMAN	Integrin beta-1	0.127082	23.3939	2.00356	0.0468751	0.110764	-4.62858
P05771	PRKCB	KPCB_HUMAN	Protein kinase C beta type	0.624783	18.598	2.9016	0.00425849	0.0175336	-2.53921
P05783	KRT18	K1C18_HUMAN	Keratin, type I cytoskeletal 18	-0.465914	27.3863	-2.83991	0.00512412	0.0201622	-2.70505
P05787	KRT8	K2C8_HUMAN	Keratin, type II cytoskeletal 8	-0.685057	27.8803	-3.44331	0.000740676	0.00427945	-0.948754
P05997	COL5A2	CO5A2_HUMAN	Collagen alpha-2(V) chain	0.773821	19.023	4.0893	6.95765e-05	0.000647076	1.2462
P06280	GLA	AGAL_HUMAN	Alpha-galactosidase A	0.487797	19.1647	3.87725	0.000156187	0.00122173	0.491512
P06396	GSN	GELS_HUMAN	Gelsolin	-0.12753	25.7074	-1.38932	0.166744	0.290091	-5.6379
P06400	RB1	RB_HUMAN	Retinoblastoma-associated protein	0.279371	18.3301	1.91202	0.057735	0.129479	-4.8012
P06454	PTMA	PTMA_HUMAN	Prothymosin alpha	-0.359093	22.2372	-1.5825	0.115593	0.220485	-5.3585
P06493	CDK1	CDK1_HUMAN	Cyclin-dependent kinase 1	0.319004	21.2117	1.92869	0.0556126	0.125977	-4.77033
P06576	ATP5F1B	ATPB_HUMAN	ATP synthase subunit beta, mitochondrial	-0.312325	26.5852	-4.06628	7.60741e-05	0.00068345	1.16269
P06681	C2	CO2_HUMAN	Complement C2	0.605868	19.6658	3.06978	0.00253343	0.0115418	-2.07097
P06702	S100A9	S10A9_HUMAN	Protein S100-A9	0.314411	26.743	1.52273	0.129881	0.240588	-5.4487
P06703	S100A6	S10A6_HUMAN	Protein S100-A6	-0.462902	25.9353	-2.23301	0.0269934	0.0707444	-4.16243
P06727	APOA4	APOA4_HUMAN	Apolipoprotein A-IV	0.335401	22.3878	2.01223	0.0459429	0.108903	-4.61183
P06730	EIF4E	IF4E_HUMAN	Eukaryotic translation initiation factor 4E	-0.118943	21.935	-0.900264	0.369389	0.518429	-6.18591
P06731	CEACAM5	CEAM5_HUMAN	Carcinoembryonic antigen-related cell adhesion molecule 5	-0.542433	22.8603	-1.64932	0.101125	0.198364	-5.25366
P06733	ENO1	ENOA_HUMAN	Alpha-enolase	0.00224809	24.2835	0.0297951	0.976269	0.984397	-6.58465
P06737	PYGL	PYGL_HUMAN	Glycogen phosphorylase, liver form	0.467062	21.7968	2.84453	0.00505412	0.0199207	-2.69274
P06744	GPI	G6PI_HUMAN	Glucose-6-phosphate isomerase	-0.0835277	25.498	-1.1544	0.250128	0.393546	-5.92985
P06748	NPM1	NPM_HUMAN	Nucleophosmin	0.132645	24.7257	1.81537	0.0714176	0.152403	-4.97511
P06753	TPM3	TPM3_HUMAN	Tropomyosin alpha-3 chain	-0.0384275	25.7036	-0.604008	0.546729	0.680229	-6.40514
P06756	ITGAV	ITAV_HUMAN	Integrin alpha-V	0.187639	21.9734	2.77243	0.0062526	0.0235232	-2.88279
P06865	HEXA	HEXA_HUMAN	Beta-hexosaminidase subunit alpha	0.168215	21.7845	2.05587	0.0414878	0.100411	-4.52651
P07098	LIPF	LIPG_HUMAN	Gastric triacylglycerol lipase	-1.20106	20.4973	-2.40864	0.017196	0.0500938	-3.77375
P07099	EPHX1	HYEP_HUMAN	Epoxide hydrolase 1	-0.349216	23.3734	-3.97699	0.000107184	0.000894927	0.842433
P07108	DBI	ACBP_HUMAN	Acyl-CoA-binding protein	-0.476714	22.4009	-2.94674	0.00371223	0.0157018	-2.41582
P07195	LDHB	LDHB_HUMAN	L-lactate dehydrogenase B chain	0.0863552	24.5467	0.698646	0.48583	0.626211	-6.34443
P07199	CENPB	CENPB_HUMAN	Major centromere autoantigen B	0.336171	19.356	3.47302	0.000668687	0.00392007	-0.854744
P07203	GPX1	GPX1_HUMAN	Glutathione peroxidase 1	0.0409491	23.2601	0.624356	0.53332	0.669822	-6.39282
P07225	PROS1	PROS_HUMAN	Vitamin K-dependent protein S	0.951043	20.9269	4.2171	4.2114e-05	0.000427034	1.71652
P07237	P4HB	PDIA1_HUMAN	Protein disulfide-isomerase	-0.214278	25.3205	-3.27215	0.00131815	0.0068059	-1.47684
P07305	H1-0	H10_HUMAN	Histone H1.0	-0.0141599	23.7187	-0.0890019	0.929196	0.957767	-6.58118
P07332	FES	FES_HUMAN	Tyrosine-protein kinase Fes/Fps	0.634831	18.3962	5.02118	1.40747e-06	2.80993e-05	4.92681
P07339	CTSD	CATD_HUMAN	Cathepsin D	0.00187868	25.4102	0.0254985	0.97969	0.986056	-6.58477
P07355	ANXA2	ANXA2_HUMAN	Annexin A2	-0.244252	27.0161	-2.96586	0.00350095	0.0149774	-2.36307
P07357	C8A	CO8A_HUMAN	Complement component C8 alpha chain	0.599776	20.3047	3.21023	0.00161511	0.00799017	-1.66215
P07358	C8B	CO8B_HUMAN	Complement component C8 beta chain	0.757276	20.1424	3.96915	0.000110433	0.00091694	0.814572
P07360	C8G	CO8G_HUMAN	Complement component C8 gamma chain	1.01341	19.2094	3.64624	0.000363733	0.00240631	-0.293022
P07384	CAPN1	CAN1_HUMAN	Calpain-1 catalytic subunit	-0.317562	24.6807	-4.62649	7.84805e-06	0.000107153	3.29856
P07437	TUBB	TBB5_HUMAN	Tubulin beta chain	0.115617	24.0361	1.61237	0.108934	0.210141	-5.31215
P07476	IVL	INVO_HUMAN	Involucrin	-1.47255	20.8492	-3.7891	0.000216601	0.00158465	0.187454
P07585	DCN	PGS2_HUMAN	Decorin	-0.0158622	22.8047	-0.0874588	0.930421	0.958097	-6.58131
P07602	PSAP	SAP_HUMAN	Prosaposin	0.567041	22.9736	1.35756	0.176594	0.303349	-5.68045
P07686	HEXB	HEXB_HUMAN	Beta-hexosaminidase subunit beta	0.0448754	22.3025	0.520682	0.603338	0.726594	-6.45132
P07737	PFN1	PROF1_HUMAN	Profilin-1	0.0262368	26.4925	0.304705	0.761003	0.845936	-6.53925
P07738	BPGM	PMGE_HUMAN	Bisphosphoglycerate mutase	0.0722175	18.7627	0.450061	0.653301	0.763886	-6.48512
P07741	APRT	APT_HUMAN	Adenine phosphoribosyltransferase	-0.0777749	21.2207	-0.538013	0.591347	0.718121	-6.44228
P07814	EPRS1	SYEP_HUMAN	Bifunctional glutamate/proline--tRNA ligase	-0.123714	22.9923	-3.04569	0.00273271	0.0122999	-2.13948
P07858	CTSB	CATB_HUMAN	Cathepsin B	0.189879	23.0569	1.34772	0.179732	0.30733	-5.69344
P07900	HSP90AA1	HS90A_HUMAN	Heat shock protein HSP 90-alpha	-0.0569887	25.1464	-0.772299	0.441124	0.581946	-6.29111
P07902	GALT	GALT_HUMAN	Galactose-1-phosphate uridylyltransferase	-0.0705796	19.5238	-0.389348	0.697558	0.797717	-6.51026
P07910	HNRNPC	HNRPC_HUMAN	Heterogeneous nuclear ribonucleoproteins C1/C2	0.0264391	21.1024	0.284614	0.776323	0.857238	-6.54509
P07919	UQCRH	QCR6_HUMAN	Cytochrome b-c1 complex subunit 6, mitochondrial	-0.273706	19.558	-1.55317	0.122439	0.229739	-5.40318
P07942	LAMB1	LAMB1_HUMAN	Laminin subunit beta-1	0.440965	22.8176	4.72217	5.21902e-06	7.79324e-05	3.68428
P07948	LYN	LYN_HUMAN	Tyrosine-protein kinase Lyn	0.21653	20.2538	1.56219	0.120301	0.22696	-5.38953
P07951	TPM2	TPM2_HUMAN	Tropomyosin beta chain	-0.135809	21.811	-0.603665	0.546957	0.680229	-6.40534
P07954	FH	FUMH_HUMAN	Fumarate hydratase, mitochondrial	-0.374252	23.1202	-4.31896	2.8007e-05	0.000299541	2.09956
P07996	THBS1	TSP1_HUMAN	Thrombospondin-1	1.14051	22.1965	4.89109	2.5055e-06	4.26315e-05	4.37943
P08123	COL1A2	CO1A2_HUMAN	Collagen alpha-2(I) chain	0.334614	27.3375	1.56884	0.118741	0.225219	-5.3794
P08133	ANXA6	ANXA6_HUMAN	Annexin A6	0.33375	25.0655	3.39604	0.000870381	0.00482685	-1.09692
P08174	CD55	DAF_HUMAN	Complement decay-accelerating factor	0.682799	19.3507	2.24394	0.0262655	0.0694028	-4.13905
P08195	SLC3A2	4F2_HUMAN	4F2 cell-surface antigen heavy chain	-0.127185	21.9523	-1.1522	0.251029	0.394688	-5.93234
P08236	GUSB	BGLR_HUMAN	Beta-glucuronidase	0.0721767	22.7811	0.719973	0.472635	0.611662	-6.32953
P08237	PFKM	PFKAM_HUMAN	ATP-dependent 6-phosphofructokinase, muscle type	0.0885454	20.887	0.817854	0.414707	0.559083	-6.25549
P08238	HSP90AB1	HS90B_HUMAN	Heat shock protein HSP 90-beta	0.0411713	23.8536	0.476368	0.634489	0.752012	-6.4731
P08240	SRPRA	SRPRA_HUMAN	Signal recognition particle receptor subunit alpha	0.0371724	21.9476	0.725253	0.4694	0.608878	-6.32578
P08243	ASNS	ASNS_HUMAN	Asparagine synthetase [glutamine-hydrolyzing]	-0.0882565	19.1036	-0.496483	0.620263	0.740623	-6.46346
P08246	ELANE	ELNE_HUMAN	Neutrophil elastase	1.8817	21.692	3.43452	0.000763322	0.00437352	-0.976426
P08253	MMP2	MMP2_HUMAN	72 kDa type IV collagenase	1.02843	18.8163	5.62279	8.63556e-08	3.34405e-06	7.5867
P08294	SOD3	SODE_HUMAN	Extracellular superoxide dismutase [Cu-Zn]	-0.0458331	20.0142	-0.146687	0.883571	0.930599	-6.57446
P08311	CTSG	CATG_HUMAN	Cathepsin G	1.2989	25.0475	5.64529	7.75002e-08	3.10831e-06	7.69011
P08473	MME	NEP_HUMAN	Neprilysin	0.601791	18.2512	4.1384	5.74459e-05	0.000550207	1.42553
P08514	ITGA2B	ITA2B_HUMAN	Integrin alpha-IIb	0.920231	21.4343	3.25985	0.00137276	0.00703932	-1.5139
P08519	LPA	APOA_HUMAN	Apolipoprotein(a)	0.58182	19.1931	2.16335	0.0320602	0.0817336	-4.30898
P08559	PDHA1	ODPA_HUMAN	Pyruvate dehydrogenase E1 component subunit alpha, somatic form, mitochondrial	-0.317291	23.5204	-4.08549	7.06134e-05	0.00065362	1.23236
P08567	PLEK	PLEK_HUMAN	Pleckstrin	1.28597	19.7146	3.6367	0.000376342	0.00247153	-0.32454
P08571	CD14	CD14_HUMAN	Monocyte differentiation antigen CD14	0.651386	21.2301	4.15869	5.30485e-05	0.000516907	1.50012
P08572	COL4A2	CO4A2_HUMAN	Collagen alpha-2(IV) chain	0.51394	23.548	4.47665	1.46971e-05	0.00018038	2.70649
P08574	CYC1	CY1_HUMAN	Cytochrome c1, heme protein, mitochondrial	-0.315208	23.0593	-1.86219	0.0644865	0.140864	-4.89194
P08575	PTPRC	PTPRC_HUMAN	Receptor-type tyrosine-protein phosphatase C	0.625942	21.7631	5.42296	2.23053e-07	6.59181e-06	6.68061
P08579	SNRPB2	RU2B_HUMAN	U2 small nuclear ribonucleoprotein B''	0.0502435	20.751	0.539539	0.590296	0.717427	-6.44147
P08603	CFH	CFAH_HUMAN	Complement factor H	0.329273	22.7711	2.97119	0.00344399	0.0148042	-2.34829
P08621	SNRNP70	RU17_HUMAN	U1 small nuclear ribonucleoprotein 70 kDa	0.157137	23.0255	2.9845	0.00330555	0.0143187	-2.31131
P08631	HCK	HCK_HUMAN	Tyrosine-protein kinase HCK	0.988525	18.9095	4.9731	1.74383e-06	3.26387e-05	4.72331
P08648	ITGA5	ITA5_HUMAN	Integrin alpha-5	0.296868	21.1187	2.29953	0.0228216	0.0622809	-4.01844
P08651	NFIC	NFIC_HUMAN	Nuclear factor 1 C-type	0.218205	18.4795	1.88608	0.0611719	0.135029	-4.84873
P08670	VIM	VIME_HUMAN	Vimentin	0.322416	28.0439	3.16719	0.00185693	0.00891169	-1.78912
P08697	SERPINF2	A2AP_HUMAN	Alpha-2-antiplasmin	0.937009	20.1435	3.04075	0.00277528	0.0124541	-2.15345
P08708	RPS17	RS17_HUMAN	40S ribosomal protein S17	-0.00165576	22.0065	-0.0239472	0.980926	0.986858	-6.58481
P08727	KRT19	K1C19_HUMAN	Keratin, type I cytoskeletal 19	-0.941955	28.2882	-4.74967	4.63677e-06	7.06047e-05	3.79623
P08729	KRT7	K2C7_HUMAN	Keratin, type II cytoskeletal 7	-0.314104	24.5285	-0.978018	0.329603	0.476229	-6.1142
P08754	GNAI3	GNAI3_HUMAN	Guanine nucleotide-binding protein G(i) subunit alpha	0.141718	19.8554	0.334418	0.73852	0.82853	-6.52988
P08758	ANXA5	ANXA5_HUMAN	Annexin A5	0.0684651	27.0725	0.770477	0.4422	0.583024	-6.2925
P08779	KRT16	K1C16_HUMAN	Keratin, type I cytoskeletal 16	-1.19029	24.6376	-2.79985	0.00576932	0.022056	-2.81104
P08842	STS	STS_HUMAN	Steryl-sulfatase	0.0135956	18.8827	0.0697511	0.944482	0.967117	-6.58269
P08865	RPSA	RSSA_HUMAN	40S ribosomal protein SA	-0.106887	25.3791	-2.43471	0.016049	0.0474291	-3.71372
P08962	CD63	CD63_HUMAN	CD63 antigen	-0.283191	22.353	-0.952475	0.342352	0.490076	-6.13841
P09001	MRPL3	RM03_HUMAN	39S ribosomal protein L3, mitochondrial	-0.23863	20.8143	-2.12658	0.0350521	0.0877181	-4.38456
P09012	SNRPA	SNRPA_HUMAN	U1 small nuclear ribonucleoprotein A	0.104982	21.4962	1.47084	0.143379	0.259178	-5.52429
P09104	ENO2	ENOG_HUMAN	Gamma-enolase	0.145387	20.5975	1.02856	0.305301	0.450529	-6.06445
P09110	ACAA1	THIK_HUMAN	3-ketoacyl-CoA thiolase, peroxisomal	-0.350301	19.4393	-3.15717	0.00191789	0.00911692	-1.81848
P09211	GSTP1	GSTP1_HUMAN	Glutathione S-transferase P	-0.594571	25.2193	-5.5308	1.34011e-07	4.59526e-06	7.16689
P09234	SNRPC	RU1C_HUMAN	U1 small nuclear ribonucleoprotein C	0.135594	18.7436	0.658656	0.511103	0.650205	-6.37115
P09327	VIL1	VILI_HUMAN	Villin-1	-0.513239	21.0257	-1.9203	0.0566724	0.127733	-4.7859
P09382	LGALS1	LEG1_HUMAN	Galectin-1	0.6395	24.8157	4.26443	3.48718e-05	0.000362602	1.89362
P09429	HMGB1	HMGB1_HUMAN	High mobility group protein B1	0.28193	22.767	1.05596	0.292645	0.437776	-6.03645
P09455	RBP1	RET1_HUMAN	Retinol-binding protein 1	-0.338307	19.8909	-1.91616	0.0572017	0.128604	-4.79356
P09467	FBP1	F16P1_HUMAN	Fructose-1,6-bisphosphatase 1	-0.8374	21.4755	-3.54323	0.000523816	0.00319811	-0.629859
P09486	SPARC	SPRC_HUMAN	SPARC	0.88178	19.0279	3.8254	0.000189436	0.00142061	0.311974
P09493	TPM1	TPM1_HUMAN	Tropomyosin alpha-1 chain	-0.00646445	24.4935	-0.0426597	0.966028	0.979327	-6.58419
P09496	CLTA	CLCA_HUMAN	Clathrin light chain A	0.215556	23.7304	2.88273	0.00450788	0.0183418	-2.59027
P09497	CLTB	CLCB_HUMAN	Clathrin light chain B	-0.49088	23.4585	-5.99359	1.40647e-08	8.31299e-07	9.32358
P09525	ANXA4	ANXA4_HUMAN	Annexin A4	-0.394356	25.6717	-3.34729	0.00102616	0.00549909	-1.24785
P09543	CNP	CN37_HUMAN	2',3'-cyclic-nucleotide 3'-phosphodiesterase	-0.0343743	21.7994	-0.41832	0.676297	0.780757	-6.49872
P09601	HMOX1	HMOX1_HUMAN	Heme oxygenase 1	0.435894	20.3389	2.44699	0.0155326	0.0463297	-3.68524
P09619	PDGFRB	PGFRB_HUMAN	Platelet-derived growth factor receptor beta	0.51365	18.7293	4.15075	5.47292e-05	0.000530791	1.4709
P09622	DLD	DLDH_HUMAN	Dihydrolipoyl dehydrogenase, mitochondrial	-0.334497	22.5105	-3.44986	0.000724202	0.00419757	-0.928082
P09651	HNRNPA1	ROA1_HUMAN	Heterogeneous nuclear ribonucleoprotein A1	0.109101	22.9642	1.06955	0.2865	0.431864	-6.02229
P09661	SNRPA1	RU2A_HUMAN	U2 small nuclear ribonucleoprotein A'	0.183611	22.7645	4.38084	2.17878e-05	0.000244171	2.33571
P09668	CTSH	CATH_HUMAN	Pro-cathepsin H	-0.014779	20.4751	-0.0631792	0.949706	0.970225	-6.58312
P09669	COX6C	COX6C_HUMAN	Cytochrome c oxidase subunit 6C	-0.389271	24.5061	-1.39844	0.163995	0.286418	-5.6255
P09758	TACSTD2	TACD2_HUMAN	Tumor-associated calcium signal transducer 2	-0.627986	21.7968	-2.50114	0.013428	0.0414847	-3.5581
P09769	FGR	FGR_HUMAN	Tyrosine-protein kinase Fgr	1.5069	19.322	6.3952	1.83024e-09	1.8685e-07	11.2803
P09871	C1S	C1S_HUMAN	Complement C1s subcomponent	0.687516	21.9922	5.06101	1.1773e-06	2.45973e-05	5.09647
P09874	PARP1	PARP1_HUMAN	Poly [ADP-ribose] polymerase 1	0.130958	22.0239	1.6913	0.0928075	0.185714	-5.18567
P09914	IFIT1	IFIT1_HUMAN	Interferon-induced protein with tetratricopeptide repeats 1	0.131721	19.6632	0.539134	0.590575	0.717571	-6.44168
P09917	ALOX5	LOX5_HUMAN	Polyunsaturated fatty acid 5-lipoxygenase	0.721031	20.549	5.06265	1.16865e-06	2.45307e-05	5.10348
P09958	FURIN	FURIN_HUMAN	Furin	0.236274	17.3757	1.92369	0.0562421	0.126891	-4.77962
P09960	LTA4H	LKHA4_HUMAN	Leukotriene A-4 hydrolase	-0.0587304	22.1741	-0.665515	0.506719	0.645725	-6.36668
P09972	ALDOC	ALDOC_HUMAN	Fructose-bisphosphate aldolase C	-0.226387	19.804	-2.12968	0.0347912	0.087211	-4.37824
P0C0L4	C4A	CO4A_HUMAN	Complement C4-A	0.694788	18.9073	2.93786	0.0038143	0.0160881	-2.44022
P0C0L5	C4B	CO4B_HUMAN	Complement C4-B	0.691902	19.275	3.13811	0.00203893	0.00960801	-1.87408
P0CG12	DERPC	DERPC_HUMAN	Decreased expression in renal and prostate cancer protein	0.155111	20.4242	1.27537	0.204104	0.337693	-5.78611
P10153	RNASE2	RNAS2_HUMAN	Non-secretory ribonuclease	0.327797	20.7804	0.571405	0.56856	0.697977	-6.42402
P10155	RO60	RO60_HUMAN	60 kDa SS-A/Ro ribonucleoprotein	0.00724098	21.9875	0.117898	0.906303	0.943078	-6.57822
P10253	GAA	LYAG_HUMAN	Lysosomal alpha-glucosidase	0.160089	21.1765	1.31863	0.189254	0.320321	-5.7313
P10301	RRAS	RRAS_HUMAN	Ras-related protein R-Ras	0.114088	21.5524	0.789732	0.430902	0.574365	-6.27772
P10321	HLA-C	HLAC_HUMAN	HLA class I histocompatibility antigen, C alpha chain	-0.188207	21.8162	-0.467689	0.640669	0.756003	-6.47715
P10398	ARAF	ARAF_HUMAN	Serine/threonine-protein kinase A-Raf	-0.0109234	18.9563	-0.15186	0.879497	0.927394	-6.5737
P10515	DLAT	ODP2_HUMAN	Dihydrolipoyllysine-residue acetyltransferase component of pyruvate dehydrogenase complex, mitochondrial	-0.150756	21.7241	-2.30525	0.0224908	0.0616405	-4.00588
P10586	PTPRF	PTPRF_HUMAN	Receptor-type tyrosine-protein phosphatase F	-0.564666	19.5963	-4.93235	2.08894e-06	3.75341e-05	4.55192
P10599	TXN	THIO_HUMAN	Thioredoxin	-0.895982	21.231	-1.82701	0.0696394	0.149675	-4.95462
P10606	COX5B	COX5B_HUMAN	Cytochrome c oxidase subunit 5B, mitochondrial	-0.395834	24.1496	-2.16015	0.0323116	0.0823276	-4.31561
P10619	CTSA	PPGB_HUMAN	Lysosomal protective protein	0.25453	19.6056	1.95184	0.0527758	0.121015	-4.72706
P10620	MGST1	MGST1_HUMAN	Microsomal glutathione S-transferase 1	-0.234436	20.0285	-1.25775	0.210391	0.345675	-5.80792
P10643	C7	CO7_HUMAN	Complement component C7	0.572671	18.5038	3.03086	0.00286241	0.0127055	-2.18139
P10644	PRKAR1A	KAP0_HUMAN	cAMP-dependent protein kinase type I-alpha regulatory subunit	0.394447	21.4722	5.67471	6.72554e-08	2.77166e-06	7.82565
P10645	CHGA	CMGA_HUMAN	Chromogranin-A	-0.491953	18.7666	-1.94209	0.0539556	0.122843	-4.74535
P10809	HSPD1	CH60_HUMAN	60 kDa heat shock protein, mitochondrial	0.0961642	25.4125	1.12479	0.262433	0.404824	-5.9629
P10909	CLU	CLUS_HUMAN	Clusterin	0.932794	22.5574	5.43555	2.10241e-07	6.33826e-06	6.73705
P11021	HSPA5	BIP_HUMAN	Endoplasmic reticulum chaperone BiP	0.0170123	27.2255	0.330545	0.741438	0.830322	-6.53115
P11047	LAMC1	LAMC1_HUMAN	Laminin subunit gamma-1	0.374218	22.735	3.88415	0.000152204	0.00119738	0.515562
P11117	ACP2	PPAL_HUMAN	Lysosomal acid phosphatase	0.328489	20.6841	4.07839	7.25868e-05	0.000664073	1.20657
P11142	HSPA8	HSP7C_HUMAN	Heat shock cognate 71 kDa protein	-0.0574167	26.673	-0.886374	0.376801	0.524997	-6.1981
P11166	SLC2A1	GTR1_HUMAN	Solute carrier family 2, facilitated glucose transporter member 1	-0.182796	23.3488	-0.524501	0.600686	0.72456	-6.44935
P11171	EPB41	41_HUMAN	Protein 4.1	-0.0592695	20.1146	-0.399778	0.689875	0.791966	-6.5062
P11172	UMPS	UMPS_HUMAN	Uridine 5'-monophosphate synthase	-0.133377	21.2044	-1.64055	0.102937	0.200692	-5.26767
P11177	PDHB	ODPB_HUMAN	Pyruvate dehydrogenase E1 component subunit beta, mitochondrial	-0.288677	23.1311	-3.99133	0.000101478	0.0008617	0.893491
P11182	DBT	ODB2_HUMAN	Lipoamide acyltransferase component of branched-chain alpha-keto acid dehydrogenase complex, mitochondrial	-0.874836	20.9203	-5.01006	1.47913e-06	2.90143e-05	4.87963
P11215	ITGAM	ITAM_HUMAN	Integrin alpha-M	1.31474	22.4779	6.51057	1.00547e-09	1.41143e-07	11.8558
P11216	PYGB	PYGB_HUMAN	Glycogen phosphorylase, brain form	-0.577549	22.9902	-4.04179	8.36198e-05	0.000733633	1.07428
P11234	RALB	RALB_HUMAN	Ras-related protein Ral-B	-0.129743	22.2781	-0.853047	0.394961	0.540469	-6.22658
P11274	BCR	BCR_HUMAN	Breakpoint cluster region protein	-0.213547	19.02	-2.06541	0.0405643	0.0987614	-4.50762
P11277	SPTB	SPTB1_HUMAN	Spectrin beta chain, erythrocytic	0.0868398	20.5912	0.405328	0.6858	0.788687	-6.504
P11279	LAMP1	LAMP1_HUMAN	Lysosome-associated membrane glycoprotein 1	0.203455	24.8983	2.72705	0.00713398	0.0259691	-3.00015
P11310	ACADM	ACADM_HUMAN	Medium-chain specific acyl-CoA dehydrogenase, mitochondrial	-0.115071	23.1446	-0.829553	0.408079	0.552302	-6.24601
P11387	TOP1	TOP1_HUMAN	DNA topoisomerase 1	0.20928	22.0256	2.60921	0.00997185	0.0331068	-3.29667
P11388	TOP2A	TOP2A_HUMAN	DNA topoisomerase 2-alpha	0.723043	20.7755	3.86928	0.000160908	0.00125269	0.463794
P11413	G6PD	G6PD_HUMAN	Glucose-6-phosphate 1-dehydrogenase	0.0991855	23.5567	1.16698	0.245027	0.387694	-5.91556
P11441	UBL4A	UBL4A_HUMAN	Ubiquitin-like protein 4A	0.0776856	20.2967	0.488749	0.625716	0.744956	-6.46721
P11498	PC	PYC_HUMAN	Pyruvate carboxylase, mitochondrial	-0.662986	21.2382	-6.77234	2.53023e-10	4.37146e-08	13.1828
P11532	DMD	DMD_HUMAN	Dystrophin	-0.193216	18.7377	-1.0766	0.283346	0.428356	-6.01487
P11586	MTHFD1	C1TC_HUMAN	C-1-tetrahydrofolate synthase, cytoplasmic	-0.117193	22.6082	-2.205	0.0289405	0.074842	-4.22189
P11678	EPX	PERE_HUMAN	Eosinophil peroxidase	0.372044	24.3075	1.43864	0.152286	0.27049	-5.56992
P11717	IGF2R	MPRI_HUMAN	Cation-independent mannose-6-phosphate receptor	0.172655	20.9474	2.61734	0.00974751	0.0325545	-3.27659
P11766	ADH5	ADHX_HUMAN	Alcohol dehydrogenase class-3	-0.158409	23.0962	-1.70079	0.0910049	0.183398	-5.17006
P11940	PABPC1	PABP1_HUMAN	Polyadenylate-binding protein 1	-0.242807	22.9887	-1.14572	0.253692	0.397206	-5.93963
P12004	PCNA	PCNA_HUMAN	Proliferating cell nuclear antigen	0.0798053	22.6456	0.889065	0.375358	0.523981	-6.19575
P12074	COX6A1	CX6A1_HUMAN	Cytochrome c oxidase subunit 6A1, mitochondrial	-0.240938	18.2649	-1.72901	0.0858166	0.175621	-5.12319
P12081	HARS1	HARS1_HUMAN	Histidine--tRNA ligase, cytoplasmic	-0.104508	22.1365	-1.90002	0.0593044	0.13201	-4.82327
P12109	COL6A1	CO6A1_HUMAN	Collagen alpha-1(VI) chain	0.123642	25.631	1.03027	0.304501	0.449816	-6.06272
P12110	COL6A2	CO6A2_HUMAN	Collagen alpha-2(VI) chain	0.177066	26.1454	1.43116	0.154417	0.273409	-5.58039
P12111	COL6A3	CO6A3_HUMAN	Collagen alpha-3(VI) chain	0.234991	26.2894	2.01505	0.0456434	0.108367	-4.60637
P12235	SLC25A4	ADT1_HUMAN	ADP/ATP translocase 1	-0.356032	20.5757	-1.8013	0.0736171	0.156281	-4.9997
P12259	F5	FA5_HUMAN	Coagulation factor V	0.858792	19.6542	4.0534	7.9958e-05	0.00070703	1.11614
P12268	IMPDH2	IMDH2_HUMAN	Inosine-5'-monophosphate dehydrogenase 2	0.058876	23.7003	0.716988	0.47447	0.613153	-6.33165
P12270	TPR	TPR_HUMAN	Nucleoprotein TPR	0.11033	22.3815	3.00111	0.00314007	0.0137344	-2.26499
P12273	PIP	PIP_HUMAN	Prolactin-inducible protein	0.117544	19.1784	0.336305	0.7371	0.82797	-6.52925
P12277	CKB	KCRB_HUMAN	Creatine kinase B-type	-1.45052	22.9681	-5.00518	1.51176e-06	2.95253e-05	4.85891
P12429	ANXA3	ANXA3_HUMAN	Annexin A3	0.205981	25.0202	1.70375	0.0904492	0.182606	-5.16518
P12532	CKMT1A	KCRU_HUMAN	Creatine kinase U-type, mitochondrial	-0.926936	24.8553	-5.51324	1.45659e-07	4.81104e-06	7.08731
P12694	BCKDHA	ODBA_HUMAN	2-oxoisovalerate dehydrogenase subunit alpha, mitochondrial	-0.50793	20.7383	-3.9446	0.000121215	0.000984628	0.72768
P12724	RNASE3	ECP_HUMAN	Eosinophil cationic protein	0.83156	23.4134	3.49267	0.000624738	0.0036974	-0.792184
P12814	ACTN1	ACTN1_HUMAN	Alpha-actinin-1	0.287072	24.5542	2.757	0.00654044	0.0242162	-2.92288
P12821	ACE	ACE_HUMAN	Angiotensin-converting enzyme	0.0513544	19.3446	0.469777	0.63918	0.755181	-6.47618
P12830	CDH1	CADH1_HUMAN	Cadherin-1	-0.865041	22.8228	-12.3232	1.05997e-24	1.93537e-21	45.1456
P12931	SRC	SRC_HUMAN	Proto-oncogene tyrosine-protein kinase Src	-0.0653526	21.4678	-0.417922	0.676588	0.780872	-6.49888
P12955	PEPD	PEPD_HUMAN	Xaa-Pro dipeptidase	-0.151854	21.4305	-0.882053	0.379126	0.527158	-6.20185
P12956	XRCC6	XRCC6_HUMAN	X-ray repair cross-complementing protein 6	0.0646253	24.3141	1.29336	0.197829	0.33154	-5.76354
P13010	XRCC5	XRCC5_HUMAN	X-ray repair cross-complementing protein 5	-0.0224755	24.6328	-0.475123	0.635374	0.752547	-6.47369
P13051	UNG	UNG_HUMAN	Uracil-DNA glycosylase	-0.0880056	18.3755	-0.646499	0.518921	0.656267	-6.37896
P13073	COX4I1	COX41_HUMAN	Cytochrome c oxidase subunit 4 isoform 1, mitochondrial	-0.548248	23.6651	-4.47265	1.49423e-05	0.000182393	2.69089
P13224	GP1BB	GP1BB_HUMAN	Platelet glycoprotein Ib beta chain	1.07613	19.7864	2.95135	0.00366028	0.015526	-2.40314
P13473	LAMP2	LAMP2_HUMAN	Lysosome-associated membrane glycoprotein 2	0.0263689	23.8883	0.123428	0.901929	0.940359	-6.57757
P13489	RNH1	RINI_HUMAN	Ribonuclease inhibitor	-0.0743789	24.1137	-0.380976	0.703747	0.802955	-6.51344
P13498	CYBA	CY24A_HUMAN	Cytochrome b-245 light chain	1.39745	19.7539	4.72496	5.15693e-06	7.74747e-05	3.69561
P13611	VCAN	CSPG2_HUMAN	Versican core protein	0.339172	23.216	2.02608	0.0444871	0.106126	-4.58494
P13612	ITGA4	ITA4_HUMAN	Integrin alpha-4	0.388749	18.5168	3.04371	0.00274973	0.0123518	-2.14509
P13639	EEF2	EF2_HUMAN	Elongation factor 2	-0.120577	25.4899	-2.282	0.0238622	0.06451	-4.05677
P13645	KRT10	K1C10_HUMAN	Keratin, type I cytoskeletal 10	0.0216297	25.3251	0.112336	0.910703	0.945868	-6.57886
P13646	KRT13	K1C13_HUMAN	Keratin, type I cytoskeletal 13	-1.25073	26.7483	-2.63687	0.00922716	0.0314718	-3.22815
P13647	KRT5	K2C5_HUMAN	Keratin, type II cytoskeletal 5	-1.38025	27.385	-3.19901	0.00167514	0.00819687	-1.69538
P13667	PDIA4	PDIA4_HUMAN	Protein disulfide-isomerase A4	-0.147534	24.1407	-1.83285	0.0687604	0.14814	-4.94429
P13671	C6	CO6_HUMAN	Complement component C6	0.946166	19.2738	3.6722	0.000331392	0.00224859	-0.206854
P13674	P4HA1	P4HA1_HUMAN	Prolyl 4-hydroxylase subunit alpha-1	0.487966	20.2144	3.59139	0.000442103	0.00279211	-0.473361
P13686	ACP5	PPA5_HUMAN	Tartrate-resistant acid phosphatase type 5	0.0277032	19.484	0.114348	0.909111	0.94487	-6.57863
P13688	CEACAM1	CEAM1_HUMAN	Carcinoembryonic antigen-related cell adhesion molecule 1	0.380598	18.9269	2.12187	0.0354523	0.088621	-4.39416
P13693	TPT1	TCTP_HUMAN	Translationally-controlled tumor protein	0.253552	19.1697	0.928478	0.354616	0.501554	-6.16057
P13716	ALAD	HEM2_HUMAN	Delta-aminolevulinic acid dehydratase	-0.418338	21.5987	-3.46297	0.000692257	0.00403716	-0.886605
P13727	PRG2	PRG2_HUMAN	Bone marrow proteoglycan	0.36407	22.1272	1.38657	0.167583	0.291099	-5.64163
P13747	HLA-E	HLAE_HUMAN	HLA class I histocompatibility antigen, alpha chain E	0.106136	18.6753	0.801692	0.42397	0.56779	-6.26836
P13796	LCP1	PLSL_HUMAN	Plastin-2	0.730146	23.9967	5.19966	6.27888e-07	1.51638e-05	5.69436
P13797	PLS3	PLST_HUMAN	Plastin-3	-0.231498	22.2423	-2.43889	0.0158718	0.0470601	-3.70405
P13798	APEH	ACPH_HUMAN	Acylamino-acid-releasing enzyme	-0.396971	21.4982	-4.12387	6.08082e-05	0.000575053	1.37226
P13804	ETFA	ETFA_HUMAN	Electron transfer flavoprotein subunit alpha, mitochondrial	-0.380518	22.9062	-4.53455	1.15524e-05	0.000148692	2.93352
P13807	GYS1	GYS1_HUMAN	Glycogen [starch] synthase, muscle	0.126469	21.2341	1.72548	0.0864515	0.176679	-5.12908
P13861	PRKAR2A	KAP2_HUMAN	cAMP-dependent protein kinase type II-alpha regulatory subunit	-0.240538	23.0914	-4.34159	2.55567e-05	0.000277967	2.18563
P13984	GTF2F2	T2FB_HUMAN	General transcription factor IIF subunit 2	0.177568	20.0336	1.20291	0.230863	0.372632	-5.8739
P13987	CD59	CD59_HUMAN	CD59 glycoprotein	0.196016	20.4972	0.610749	0.542268	0.677194	-6.4011
P13995	MTHFD2	MTDC_HUMAN	Bifunctional methylenetetrahydrofolate dehydrogenase/cyclohydrolase, mitochondrial	0.304768	19.5289	1.28915	0.199282	0.332534	-5.76884
P14091	CTSE	CATE_HUMAN	Cathepsin E	-1.55778	21.1607	-4.07301	7.41173e-05	0.000671239	1.18706
P14174	MIF	MIF_HUMAN	Macrophage migration inhibitory factor	-0.162571	19.3119	-0.508836	0.611597	0.733041	-6.45733
P14209	CD99	CD99_HUMAN	CD99 antigen	-0.246172	18.9836	-1.8907	0.0605471	0.134244	-4.8403
P14314	PRKCSH	GLU2B_HUMAN	Glucosidase 2 subunit beta	-0.0776676	24.2416	-1.05471	0.293215	0.438131	-6.03774
P14317	HCLS1	HCLS1_HUMAN	Hematopoietic lineage cell-specific protein	0.607311	20.3246	4.24653	3.7458e-05	0.000384158	1.82646
P14324	FDPS	FPPS_HUMAN	Farnesyl pyrophosphate synthase	-0.143566	20.3198	-0.854922	0.393926	0.539486	-6.22501
P14384	CPM	CBPM_HUMAN	Carboxypeptidase M	0.0380904	17.9617	0.331335	0.740843	0.829892	-6.53089
P14543	NID1	NID1_HUMAN	Nidogen-1	0.290351	23.2003	2.63659	0.00923428	0.0314722	-3.22883
P14550	AKR1A1	AK1A1_HUMAN	Aldo-keto reductase family 1 member A1	-0.441146	23.5207	-5.10422	9.68999e-07	2.1337e-05	5.28157
P14618	PKM	KPYM_HUMAN	Pyruvate kinase PKM	-0.012289	27.4184	-0.184272	0.854043	0.911033	-6.56832
P14621	ACYP2	ACYP2_HUMAN	Acylphosphatase-2	-0.0331653	19.2573	-0.346558	0.729398	0.82261	-6.5258
P14625	HSP90B1	ENPL_HUMAN	Endoplasmin	0.0385684	26.7144	0.669124	0.50442	0.643964	-6.36431
P14735	IDE	IDE_HUMAN	Insulin-degrading enzyme	-0.250922	21.7666	-3.40875	0.000833551	0.00471098	-1.05725
P14780	MMP9	MMP9_HUMAN	Matrix metalloproteinase-9	1.428	22.9622	6.17163	5.74723e-09	4.30276e-07	10.1817
P14854	COX6B1	CX6B1_HUMAN	Cytochrome c oxidase subunit 6B1	-0.594276	21.8522	-2.71187	0.00745307	0.0268478	-3.03902
P14866	HNRNPL	HNRPL_HUMAN	Heterogeneous nuclear ribonucleoprotein L	0.08668	23.5156	1.37485	0.17118	0.296201	-5.65741
P14868	DARS1	SYDC_HUMAN	Aspartate--tRNA ligase, cytoplasmic	-0.0539812	23.9175	-1.64445	0.102127	0.199633	-5.26144
P14923	JUP	PLAK_HUMAN	Junction plakoglobin	-1.02337	23.999	-6.026	1.19634e-08	7.26789e-07	9.47867
P14927	UQCRB	QCR7_HUMAN	Cytochrome b-c1 complex subunit 7	-0.323523	22.243	-3.3851	0.000903281	0.00497857	-1.13096
P15088	CPA3	CBPA3_HUMAN	Mast cell carboxypeptidase A	0.115219	21.3629	0.2942	0.769002	0.852086	-6.54236
P15104	GLUL	GLNA_HUMAN	Glutamine synthetase	-0.947498	18.7571	-5.09578	1.00667e-06	2.18452e-05	5.24531
P15121	AKR1B1	ALDR_HUMAN	Aldo-keto reductase family 1 member B1	0.327857	21.8117	1.84399	0.0671107	0.145493	-4.9245
P15144	ANPEP	AMPN_HUMAN	Aminopeptidase N	0.20151	22.7067	1.08445	0.279863	0.424584	-6.00656
P15170	GSPT1	ERF3A_HUMAN	Eukaryotic peptide chain release factor GTP-binding subunit ERF3A	-0.146158	21.0107	-2.23324	0.0269778	0.0707444	-4.16194
P15289	ARSA	ARSA_HUMAN	Arylsulfatase A	-0.0190381	18.6748	-0.129562	0.897082	0.937138	-6.5768
P15291	B4GALT1	B4GT1_HUMAN	Beta-1,4-galactosyltransferase 1	-0.00288277	19.2092	-0.00923472	0.992644	0.993971	-6.58505
P15309	ACP3	PPAP_HUMAN	Prostatic acid phosphatase	-0.330585	18.2798	-2.06608	0.0405001	0.0986586	-4.50629
P15311	EZR	EZRI_HUMAN	Ezrin	-0.491735	25.528	-5.40893	2.38231e-07	6.93436e-06	6.61781
P15374	UCHL3	UCHL3_HUMAN	Ubiquitin carboxyl-terminal hydrolase isozyme L3	-0.454611	20.5951	-2.92741	0.00393771	0.0165002	-2.46885
P15408	FOSL2	FOSL2_HUMAN	Fos-related antigen 2	0.00218647	17.8713	0.0227805	0.981855	0.98735	-6.58483
P15428	HPGD	PGDH_HUMAN	15-hydroxyprostaglandin dehydrogenase [NAD(+)]	-1.88144	21.0313	-4.3868	2.12642e-05	0.000240602	2.3586
P15498	VAV1	VAV_HUMAN	Proto-oncogene vav	0.793058	20.11	3.82723	0.000188155	0.00141337	0.318281
P15502	ELN	ELN_HUMAN	Elastin	0.233478	19.1504	0.988936	0.324249	0.470398	-6.10366
P15531	NME1	NDKA_HUMAN	Nucleoside diphosphate kinase A	-0.106568	23.2727	-1.35775	0.176533	0.303349	-5.6802
P15559	NQO1	NQO1_HUMAN	NAD(P)H dehydrogenase [quinone] 1	-0.911503	22.231	-3.07481	0.00249353	0.0114063	-2.0566
P15586	GNS	GNS_HUMAN	N-acetylglucosamine-6-sulfatase	0.394706	21.3564	2.86888	0.00469936	0.0189323	-2.62757
P15735	PHKG2	PHKG2_HUMAN	Phosphorylase b kinase gamma catalytic chain, liver/testis isoform	0.0773131	18.2331	0.667084	0.505719	0.645	-6.36565
P15848	ARSB	ARSB_HUMAN	Arylsulfatase B	0.563275	18.4464	4.97852	1.70233e-06	3.20054e-05	4.74617
P15880	RPS2	RS2_HUMAN	40S ribosomal protein S2	-0.0347328	25.1418	-0.531864	0.595588	0.720933	-6.44552
P15924	DSP	DESP_HUMAN	Desmoplakin	-1.06989	24.7549	-5.42496	2.20969e-07	6.57345e-06	6.68957
P15927	RPA2	RFA2_HUMAN	Replication protein A 32 kDa subunit	-0.176238	21.1782	-1.52025	0.130504	0.241443	-5.45238
P15941	MUC1	MUC1_HUMAN	Mucin-1	-0.906394	22.7441	-4.08512	7.07167e-05	0.00065362	1.23099
P16050	ALOX15	LOX15_HUMAN	Polyunsaturated fatty acid lipoxygenase ALOX15	0.682166	18.6643	3.16486	0.00187094	0.00895978	-1.79595
P16070	CD44	CD44_HUMAN	CD44 antigen	0.139232	21.7542	1.00192	0.317957	0.46493	-6.09098
P16144	ITGB4	ITB4_HUMAN	Integrin beta-4	-0.514893	22.5722	-4.42019	1.8548e-05	0.00021641	2.48725
P16150	SPN	LEUK_HUMAN	Leukosialin	0.91094	20.0851	4.94041	2.01587e-06	3.66611e-05	4.58571
P16152	CBR1	CBR1_HUMAN	Carbonyl reductase [NADPH] 1	-0.662185	23.471	-7.06104	5.35481e-11	1.20269e-08	14.678
P16157	ANK1	ANK1_HUMAN	Ankyrin-1	0.148198	20.5713	0.72775	0.467874	0.607601	-6.32399
P16219	ACADS	ACADS_HUMAN	Short-chain specific acyl-CoA dehydrogenase, mitochondrial	-1.18919	20.6351	-4.89852	2.42504e-06	4.17368e-05	4.41039
P16278	GLB1	BGAL_HUMAN	Beta-galactosidase	0.191672	19.3498	1.33111	0.185125	0.314279	-5.71516
P16284	PECAM1	PECA1_HUMAN	Platelet endothelial cell adhesion molecule	0.448381	21.0271	4.63669	7.51609e-06	0.000103884	3.3394
P16333	NCK1	NCK1_HUMAN	Cytoplasmic protein NCK1	-0.21715	19.138	-1.55159	0.122817	0.230052	-5.40556
P16383	GCFC2	GCFC2_HUMAN	GC-rich sequence DNA-binding factor 2	0.0297765	18.3304	0.21652	0.82887	0.895881	-6.56194
P16401	H1-5	H15_HUMAN	Histone H1.5	0.26557	27.2053	3.0471	0.00272067	0.012258	-2.13548
P16422	EPCAM	EPCAM_HUMAN	Epithelial cell adhesion molecule	-0.0793131	19.9918	-0.364384	0.716072	0.811452	-6.51955
P16435	POR	NCPR_HUMAN	NADPH--cytochrome P450 reductase	-0.0556221	22.8991	-0.767313	0.444073	0.584508	-6.29489
P16452	EPB42	EPB42_HUMAN	Erythrocyte membrane protein band 4.2	0.0719235	19.7333	0.257418	0.797201	0.871944	-6.55237
P16455	MGMT	MGMT_HUMAN	Methylated-DNA--protein-cysteine methyltransferase	0.113667	18.3474	0.859277	0.391526	0.537511	-6.22134
P16615	ATP2A2	AT2A2_HUMAN	Sarcoplasmic/endoplasmic reticulum calcium ATPase 2	-0.101231	23.3418	-2.21737	0.028066	0.073047	-4.19572
P16671	CD36	CD36_HUMAN	Platelet glycoprotein 4	0.0947807	19.5721	0.391457	0.696002	0.796545	-6.50945
P16885	PLCG2	PLCG2_HUMAN	1-phosphatidylinositol 4,5-bisphosphate phosphodiesterase gamma-2	0.393532	20.5719	3.80891	0.000201352	0.00149747	0.255273
P16930	FAH	FAAA_HUMAN	Fumarylacetoacetase	-0.546601	19.2982	-2.02774	0.0443148	0.105772	-4.5817
P16949	STMN1	STMN1_HUMAN	Stathmin	0.219487	19.8801	0.765191	0.445332	0.585263	-6.29649
P16989	YBX3	YBOX3_HUMAN	Y-box-binding protein 3	0.0501455	22.5841	0.397931	0.691234	0.792906	-6.50693
P17152	TMEM11	TMM11_HUMAN	Transmembrane protein 11, mitochondrial	-0.160567	20.9646	-1.07625	0.283505	0.428356	-6.01525
P17174	GOT1	AATC_HUMAN	Aspartate aminotransferase, cytoplasmic	-0.523142	22.4686	-4.86417	2.81957e-06	4.62245e-05	4.26745
P17213	BPI	BPI_HUMAN	Bactericidal permeability-increasing protein	1.60077	22.8447	5.57836	1.06831e-07	3.87004e-06	7.3834
P17252	PRKCA	KPCA_HUMAN	Protein kinase C alpha type	-0.133129	17.8181	-1.33766	0.182983	0.311533	-5.70662
P17275	JUNB	JUNB_HUMAN	Transcription factor jun-B	0.448989	18.4409	2.99466	0.00320343	0.0139843	-2.28301
P17301	ITGA2	ITA2_HUMAN	Integrin alpha-2	0.128343	20.9879	1.33225	0.184751	0.313881	-5.71368
P17480	UBTF	UBF1_HUMAN	Nucleolar transcription factor 1	0.0187421	21.3704	0.30236	0.762787	0.84708	-6.53995
P17612	PRKACA	KAPCA_HUMAN	cAMP-dependent protein kinase catalytic subunit alpha	0.128853	17.8226	1.44945	0.149249	0.267102	-5.55471
P17655	CAPN2	CAN2_HUMAN	Calpain-2 catalytic subunit	-0.475287	23.4587	-5.87299	2.55683e-08	1.3355e-06	8.75104
P17661	DES	DESM_HUMAN	Desmin	-0.378299	23.7811	-1.26957	0.206156	0.340336	-5.79332
P17706	PTPN2	PTN2_HUMAN	Tyrosine-protein phosphatase non-receptor type 2	0.197311	18.9064	1.28073	0.202218	0.335416	-5.77941
P17812	CTPS1	PYRG1_HUMAN	CTP synthase 1	-0.089616	20.8299	-0.801513	0.424073	0.56779	-6.2685
P17813	ENG	EGLN_HUMAN	Endoglin	0.604209	18.4408	3.80261	0.000206085	0.00152509	0.233688
P17844	DDX5	DDX5_HUMAN	Probable ATP-dependent RNA helicase DDX5	0.245453	23.8274	3.79215	0.000214187	0.00156954	0.197865
P17858	PFKL	PFKAL_HUMAN	ATP-dependent 6-phosphofructokinase, liver type	-0.431952	22.1249	-5.21627	5.81922e-07	1.42065e-05	5.76673
P17900	GM2A	SAP3_HUMAN	Ganglioside GM2 activator	0.0249316	19.2971	0.101093	0.919609	0.952929	-6.58004
P17931	LGALS3	LEG3_HUMAN	Galectin-3	-0.526956	26.1601	-5.4598	1.87553e-07	5.89152e-06	6.84601
P17936	IGFBP3	IBP3_HUMAN	Insulin-like growth factor-binding protein 3	1.05969	19.3714	3.72217	0.000276643	0.00194103	-0.0395745
P17980	PSMC3	PRS6A_HUMAN	26S proteasome regulatory subunit 6A	-0.152403	24.1544	-3.07057	0.00252712	0.0115364	-2.06871
P17987	TCP1	TCPA_HUMAN	T-complex protein 1 subunit alpha	-0.150837	23.7934	-3.17147	0.00183147	0.00882723	-1.77657
P18031	PTPN1	PTN1_HUMAN	Tyrosine-protein phosphatase non-receptor type 1	0.214553	22.1468	1.82521	0.0699119	0.150045	-4.9578
P18074	ERCC2	ERCC2_HUMAN	General transcription and DNA repair factor IIH helicase subunit XPD	0.00725839	18.5932	0.077254	0.938522	0.962301	-6.58214
P18077	RPL35A	RL35A_HUMAN	60S ribosomal protein L35a	-0.112268	25.0483	-1.36693	0.173645	0.299545	-5.66801
P18084	ITGB5	ITB5_HUMAN	Integrin beta-5	0.466863	22.4398	2.22754	0.0273641	0.0715481	-4.17409
P18085	ARF4	ARF4_HUMAN	ADP-ribosylation factor 4	0.0208613	25.5122	0.369293	0.712417	0.80833	-6.51777
P18124	RPL7	RL7_HUMAN	60S ribosomal protein L7	-0.0601131	25.4018	-1.24214	0.216077	0.353467	-5.82699
P18206	VCL	VINC_HUMAN	Vinculin	0.0824148	24.9169	0.998808	0.319458	0.466365	-6.09404
P18283	GPX2	GPX2_HUMAN	Glutathione peroxidase 2	-1.15411	21.6312	-3.38183	0.000913317	0.00502157	-1.14109
P18428	LBP	LBP_HUMAN	Lipopolysaccharide-binding protein	0.695281	19.997	2.47632	0.0143587	0.0435217	-3.61668
P18433	PTPRA	PTPRA_HUMAN	Receptor-type tyrosine-protein phosphatase alpha	-0.27667	19.0567	-1.9976	0.0475256	0.111804	-4.64006
P18440	NAT1	ARY1_HUMAN	Arylamine N-acetyltransferase 1	-0.35285	18.6914	-2.00125	0.0471266	0.111183	-4.63304
P18510	IL1RN	IL1RA_HUMAN	Interleukin-1 receptor antagonist protein	-1.33047	20.7933	-3.44026	0.000748453	0.00431032	-0.958353
P18583	SON	SON_HUMAN	Protein SON	0.143847	20.9401	2.56242	0.011356	0.0366987	-3.41111
P18615	NELFE	NELFE_HUMAN	Negative elongation factor E	0.107442	18.4765	1.04204	0.299029	0.444285	-6.05076
P18621	RPL17	RL17_HUMAN	60S ribosomal protein L17	-0.0950813	24.4636	-1.60664	0.110186	0.212154	-5.3211
P18669	PGAM1	PGAM1_HUMAN	Phosphoglycerate mutase 1	-0.263336	19.7142	-0.717436	0.474195	0.61315	-6.33133
P18754	RCC1	RCC1_HUMAN	Regulator of chromosome condensation	0.200664	22.7231	2.62622	0.00950765	0.0319303	-3.2546
P18858	LIG1	DNLI1_HUMAN	DNA ligase 1	0.210973	18.6666	1.34701	0.179962	0.307602	-5.69438
P18859	ATP5PF	ATP5J_HUMAN	ATP synthase-coupling factor 6, mitochondrial	-0.304465	20.8709	-2.10414	0.0369944	0.091875	-4.4301
P18887	XRCC1	XRCC1_HUMAN	DNA repair protein XRCC1	0.2643	20.2905	2.51295	0.013004	0.0406773	-3.53001
P19012	KRT15	K1C15_HUMAN	Keratin, type I cytoskeletal 15	-1.66526	21.4599	-4.69773	5.79528e-06	8.45208e-05	3.5852
P19013	KRT4	K2C4_HUMAN	Keratin, type II cytoskeletal 4	-0.969073	26.0524	-2.10873	0.03659	0.0911032	-4.42083
P19224	UGT1A6	UD16_HUMAN	UDP-glucuronosyltransferase 1-6	-0.747011	19.4201	-2.67406	0.00830465	0.0290987	-3.13496
P19256	CD58	LFA3_HUMAN	Lymphocyte function-associated antigen 3	0.00978859	18.6972	0.0623691	0.95035	0.9705	-6.58317
P19338	NCL	NUCL_HUMAN	Nucleolin	0.294206	25.4918	4.70716	5.56606e-06	8.19763e-05	3.62338
P19367	HK1	HXK1_HUMAN	Hexokinase-1	-0.143188	24.2827	-2.45854	0.0150609	0.0452228	-3.65835
P19387	POLR2C	RPB3_HUMAN	DNA-directed RNA polymerase II subunit RPB3	0.0189374	19.1968	0.190908	0.848849	0.909163	-6.56709
P19388	POLR2E	RPAB1_HUMAN	DNA-directed RNA polymerases I, II, and III subunit RPABC1	0.000232272	19.4343	0.00086442	0.999311	0.999311	-6.58509
P19404	NDUFV2	NDUV2_HUMAN	NADH dehydrogenase [ubiquinone] flavoprotein 2, mitochondrial	-0.367877	20.4777	-2.78204	0.0060792	0.023064	-2.85771
P19474	TRIM21	RO52_HUMAN	E3 ubiquitin-protein ligase TRIM21	-0.0635231	22.2571	-0.664332	0.507474	0.646504	-6.36745
P19525	EIF2AK2	E2AK2_HUMAN	Interferon-induced, double-stranded RNA-activated protein kinase	0.0732577	21.131	0.932146	0.352724	0.499802	-6.15722
P19623	SRM	SPEE_HUMAN	Spermidine synthase	0.26985	22.2514	1.67876	0.0952324	0.189452	-5.20616
P19634	SLC9A1	SL9A1_HUMAN	Sodium/hydrogen exchanger 1	-1.17606	19.2527	-6.06037	1.00719e-08	6.65335e-07	9.64366
P19652	ORM2	A1AG2_HUMAN	Alpha-1-acid glycoprotein 2	-0.00622329	19.4916	-0.0223602	0.98219	0.987465	-6.58484
P19784	CSNK2A2	CSK22_HUMAN	Casein kinase II subunit alpha'	-0.123278	20.7805	-2.45715	0.0151167	0.045314	-3.66158
P19793	RXRA	RXRA_HUMAN	Retinoic acid receptor RXR-alpha	-0.317466	18.42	-2.51114	0.0130683	0.0406812	-3.53433
P19801	AOC1	AOC1_HUMAN	Amiloride-sensitive amine oxidase [copper-containing]	-0.497156	20.0659	-1.83461	0.0684981	0.147717	-4.94118
P19823	ITIH2	ITIH2_HUMAN	Inter-alpha-trypsin inhibitor heavy chain H2	0.382121	22.1027	2.87283	0.00464404	0.0187768	-2.61695
P19827	ITIH1	ITIH1_HUMAN	Inter-alpha-trypsin inhibitor heavy chain H1	0.300139	22.4451	2.26265	0.0250588	0.066883	-4.09876
P19838	NFKB1	NFKB1_HUMAN	Nuclear factor NF-kappa-B p105 subunit	0.0106093	20.494	0.185666	0.852952	0.910626	-6.56807
P19878	NCF2	NCF2_HUMAN	Neutrophil cytosol factor 2	1.06278	21.1926	6.24218	4.01507e-09	3.29643e-07	10.5259
P19957	PI3	ELAF_HUMAN	Elafin	-0.835516	19.3815	-2.85817	0.00485247	0.0194272	-2.65629
P19971	TYMP	TYPH_HUMAN	Thymidine phosphorylase	0.0501287	23.3157	0.307352	0.758992	0.844118	-6.53845
P20020	ATP2B1	AT2B1_HUMAN	Plasma membrane calcium-transporting ATPase 1	-0.084446	19.9107	-0.542447	0.588296	0.715668	-6.43991
P20036	HLA-DPA1	DPA1_HUMAN	HLA class II histocompatibility antigen, DP alpha 1 chain	0.0710514	18.4415	0.3946	0.693686	0.794704	-6.50823
P20042	EIF2S2	IF2B_HUMAN	Eukaryotic translation initiation factor 2 subunit 2	-0.0206301	22.0652	-0.34574	0.730011	0.822904	-6.52608
P20073	ANXA7	ANXA7_HUMAN	Annexin A7	-0.038484	22.1495	-0.767256	0.444107	0.584508	-6.29493
P20160	AZU1	CAP7_HUMAN	Azurocidin	2.10742	24.1299	4.13766	5.76128e-05	0.000550631	1.42281
P20290	BTF3	BTF3_HUMAN	Transcription factor BTF3	-0.451087	20.1406	-2.65127	0.00885939	0.030472	-3.1922
P20292	ALOX5AP	AL5AP_HUMAN	Arachidonate 5-lipoxygenase-activating protein	1.02026	23.232	4.69894	5.76551e-06	8.43605e-05	3.59008
P20338	RAB4A	RAB4A_HUMAN	Ras-related protein Rab-4A	-0.321462	20.306	-2.57776	0.0108844	0.0356621	-3.37381
P20339	RAB5A	RAB5A_HUMAN	Ras-related protein Rab-5A	0.115393	20.0929	0.944756	0.346267	0.494258	-6.14559
P20340	RAB6A	RAB6A_HUMAN	Ras-related protein Rab-6A	-0.80385	20.8132	-2.54028	0.0120688	0.0384763	-3.46458
P20585	MSH3	MSH3_HUMAN	DNA mismatch repair protein Msh3	0.122096	17.4275	1.50033	0.135581	0.248483	-5.48165
P20591	MX1	MX1_HUMAN	Interferon-induced GTP-binding protein Mx1	-0.402357	22.9206	-1.67428	0.0961103	0.190608	-5.21343
P20592	MX2	MX2_HUMAN	Interferon-induced GTP-binding protein Mx2	0.144699	20.5628	0.800006	0.424942	0.568785	-6.26969
P20618	PSMB1	PSB1_HUMAN	Proteasome subunit beta type-1	-0.059797	22.9899	-1.38555	0.167891	0.291225	-5.643
P20645	M6PR	MPRD_HUMAN	Cation-dependent mannose-6-phosphate receptor	0.0872339	18.1268	0.766109	0.444787	0.585221	-6.2958
P20674	COX5A	COX5A_HUMAN	Cytochrome c oxidase subunit 5A, mitochondrial	-0.35468	24.8012	-3.43707	0.000756694	0.00434664	-0.968415
P20700	LMNB1	LMNB1_HUMAN	Lamin-B1	0.191158	24.5282	3.20034	0.00166792	0.00817938	-1.69145
P20702	ITGAX	ITAX_HUMAN	Integrin alpha-X	0.576299	19.6582	4.15029	5.48279e-05	0.000530791	1.46921
P20774	OGN	MIME_HUMAN	Mimecan	-0.122223	22.5413	-0.581395	0.561826	0.69295	-6.41834
P20810	CAST	ICAL_HUMAN	Calpastatin	-0.294569	22.3574	-3.06521	0.00257016	0.0116972	-2.084
P20908	COL5A1	CO5A1_HUMAN	Collagen alpha-1(V) chain	0.292406	23.1587	0.640894	0.522546	0.659347	-6.38252
P20930	FLG	FILA_HUMAN	Filaggrin	-0.309745	18.0007	-1.9846	0.0489699	0.114569	-4.66497
P20936	RASA1	RASA1_HUMAN	Ras GTPase-activating protein 1	0.0574934	18.7628	0.509387	0.611212	0.732932	-6.45706
P20962	PTMS	PTMS_HUMAN	Parathymosin	-0.0437373	20.4416	-0.201002	0.840963	0.904089	-6.56514
P21128	ENDOU	ENDOU_HUMAN	Poly(U)-specific endoribonuclease	-0.495328	18.5226	-2.31657	0.0218486	0.0603221	-3.98093
P21266	GSTM3	GSTM3_HUMAN	Glutathione S-transferase Mu 3	-0.719729	20.4624	-2.44548	0.0155957	0.046456	-3.68877
P21281	ATP6V1B2	VATB2_HUMAN	V-type proton ATPase subunit B, brain isoform	0.194108	22.0196	1.81738	0.0711077	0.151958	-4.97158
P21283	ATP6V1C1	VATC1_HUMAN	V-type proton ATPase subunit C 1	0.325994	19.14	2.45971	0.0150135	0.0451108	-3.6556
P21291	CSRP1	CSRP1_HUMAN	Cysteine and glycine-rich protein 1	0.103765	23.193	0.491364	0.62387	0.743546	-6.46595
P21333	FLNA	FLNA_HUMAN	Filamin-A	0.236278	25.2579	2.13405	0.0344257	0.0864878	-4.36931
P21359	NF1	NF1_HUMAN	Neurofibromin	0.250903	18.676	2.62775	0.00946694	0.031926	-3.25081
P21397	MAOA	AOFA_HUMAN	Amine oxidase [flavin-containing] A	-0.931197	22.2201	-4.32886	2.69086e-05	0.000289898	2.13717
P21399	ACO1	ACOC_HUMAN	Cytoplasmic aconitate hydratase	-0.239037	21.3393	-2.04517	0.042544	0.102416	-4.54758
P21589	NT5E	5NTD_HUMAN	5'-nucleotidase	0.459417	19.2101	2.21094	0.0285171	0.0740027	-4.20932
P21695	GPD1	GPDA_HUMAN	Glycerol-3-phosphate dehydrogenase [NAD(+)], cytoplasmic	-0.864334	19.7915	-2.78171	0.00608499	0.0230665	-2.85856
P21796	VDAC1	VDAC1_HUMAN	Voltage-dependent anion-selective channel protein 1	-0.196244	24.3538	-2.41429	0.0169417	0.0494811	-3.7608
P21810	BGN	PGS1_HUMAN	Biglycan	0.538123	22.962	3.5911	0.000442561	0.00279211	-0.474318
P21912	SDHB	SDHB_HUMAN	Succinate dehydrogenase [ubiquinone] iron-sulfur subunit, mitochondrial	-0.256425	23.1385	-2.46491	0.0148059	0.0446064	-3.64346
P21926	CD9	CD9_HUMAN	CD9 antigen	-0.525266	22.6436	-1.78995	0.0754313	0.159528	-5.01941
P21964	COMT	COMT_HUMAN	Catechol O-methyltransferase	-0.525687	19.8908	-1.80129	0.0736177	0.156281	-4.99971
P21980	TGM2	TGM2_HUMAN	Protein-glutamine gamma-glutamyltransferase 2	0.408749	22.681	2.75536	0.00657185	0.0242969	-2.92714
P22033	MMUT	MUTA_HUMAN	Methylmalonyl-CoA mutase, mitochondrial	-0.64088	20.7819	-3.54528	0.000520061	0.00318272	-0.623226
P22059	OSBP	OSBP1_HUMAN	Oxysterol-binding protein 1	-0.113801	21.5305	-2.10839	0.0366197	0.0911032	-4.42151
P22061	PCMT1	PIMT_HUMAN	Protein-L-isoaspartate(D-aspartate) O-methyltransferase	0.0631528	22.7788	1.03841	0.300713	0.446103	-6.05447
P22087	FBL	FBRL_HUMAN	rRNA 2'-O-methyltransferase fibrillarin	0.124256	25.4558	2.0874	0.0385028	0.0948737	-4.46377
P22102	GART	PUR2_HUMAN	Trifunctional purine biosynthetic protein adenosine-3	-0.0640695	22.2332	-1.13417	0.258489	0.401082	-5.95252
P22105	TNXB	TENX_HUMAN	Tenascin-X	-0.7631	20.5984	-3.85792	0.000167876	0.00130017	0.424349
P22223	CDH3	CADH3_HUMAN	Cadherin-3	-0.537862	18.4803	-2.91467	0.00409312	0.0170401	-2.50364
P22234	PAICS	PUR6_HUMAN	Multifunctional protein ADE2	-0.121779	22.7928	-1.64151	0.102737	0.200476	-5.26613
P22307	SCP2	NLTP_HUMAN	Non-specific lipid-transfer protein	-0.39869	21.4839	-5.00208	1.53279e-06	2.98064e-05	4.84579
P22314	UBA1	UBA1_HUMAN	Ubiquitin-like modifier-activating enzyme 1	-0.0349158	22.9049	-0.577992	0.564116	0.695392	-6.42029
P22352	GPX3	GPX3_HUMAN	Glutathione peroxidase 3	-0.052878	21.8313	-0.320875	0.748741	0.835614	-6.53426
P22570	FDXR	ADRO_HUMAN	NADPH:adrenodoxin oxidoreductase, mitochondrial	-0.499763	21.6456	-3.96348	0.000112839	0.000932565	0.794467
P22626	HNRNPA2B1	ROA2_HUMAN	Heterogeneous nuclear ribonucleoproteins A2/B1	0.0707629	26.0895	1.15036	0.251783	0.395571	-5.93441
P22670	RFX1	RFX1_HUMAN	MHC class II regulatory factor RFX1	0.0982749	17.5049	1.19862	0.232519	0.374174	-5.87893
P22681	CBL	CBL_HUMAN	E3 ubiquitin-protein ligase CBL	0.258603	19.1707	2.62663	0.00949672	0.0319303	-3.25359
P22695	UQCRC2	QCR2_HUMAN	Cytochrome b-c1 complex subunit 2, mitochondrial	-0.413021	22.9087	-4.42404	1.82573e-05	0.00021413	2.50213
P22735	TGM1	TGM1_HUMAN	Protein-glutamine gamma-glutamyltransferase K	-1.26883	21.1651	-3.60121	0.000426992	0.00271678	-0.44124
P22894	MMP8	MMP8_HUMAN	Neutrophil collagenase	1.38295	20.4608	5.49331	1.60087e-07	5.13651e-06	6.99714
P22897	MRC1	MRC1_HUMAN	Macrophage mannose receptor 1	0.100793	18.3724	0.571616	0.568417	0.697977	-6.4239
P23141	CES1	EST1_HUMAN	Liver carboxylesterase 1	0.18646	19.6879	1.0015	0.318158	0.465071	-6.09139
P23142	FBLN1	FBLN1_HUMAN	Fibulin-1	0.588713	23.7984	3.73238	0.000266558	0.00189159	-0.00514306
P23193	TCEA1	TCEA1_HUMAN	Transcription elongation factor A protein 1	0.12114	21.5376	1.06927	0.286623	0.431906	-6.02258
P23219	PTGS1	PGH1_HUMAN	Prostaglandin G/H synthase 1	-0.0940172	21.8379	-0.55782	0.577779	0.705651	-6.43158
P23229	ITGA6	ITA6_HUMAN	Integrin alpha-6	-0.193159	23.5176	-2.03852	0.0432125	0.103913	-4.56063
P23246	SFPQ	SFPQ_HUMAN	Splicing factor, proline- and glutamine-rich	0.0637565	24.3937	1.10108	0.272582	0.417328	-5.98875
P23258	TUBG1	TBG1_HUMAN	Tubulin gamma-1 chain	-0.249977	19.1099	-1.20114	0.231544	0.37333	-5.87598
P23284	PPIB	PPIB_HUMAN	Peptidyl-prolyl cis-trans isomerase B	-0.0169023	26.3833	-0.25702	0.797507	0.872055	-6.55247
P23368	ME2	MAOM_HUMAN	NAD-dependent malic enzyme, mitochondrial	-0.0271427	22.4549	-0.310755	0.756408	0.842078	-6.53741
P23381	WARS1	SYWC_HUMAN	Tryptophan--tRNA ligase, cytoplasmic	0.25832	23.8062	1.58419	0.115206	0.220029	-5.35589
P23396	RPS3	RS3_HUMAN	40S ribosomal protein S3	-0.10258	26.2738	-1.98011	0.0494773	0.115336	-4.67353
P23458	JAK1	JAK1_HUMAN	Tyrosine-protein kinase JAK1	-0.0416642	18.8434	-0.423656	0.672409	0.777798	-6.4965
P23469	PTPRE	PTPRE_HUMAN	Receptor-type tyrosine-protein phosphatase epsilon	0.482967	19.9743	4.13379	5.84931e-05	0.000557858	1.40861
P23470	PTPRG	PTPRG_HUMAN	Receptor-type tyrosine-protein phosphatase gamma	0.0373836	18.2437	0.391756	0.695782	0.796496	-6.50933
P23497	SP100	SP100_HUMAN	Nuclear autoantigen Sp-100	-0.0123691	19.8536	-0.0531879	0.957651	0.975319	-6.58369
P23526	AHCY	SAHH_HUMAN	Adenosylhomocysteinase	-0.0849147	25.0202	-1.35799	0.176457	0.303346	-5.67988
P23528	CFL1	COF1_HUMAN	Cofilin-1	-0.112229	25.5748	-1.85363	0.0657099	0.143077	-4.90729
P23588	EIF4B	IF4B_HUMAN	Eukaryotic translation initiation factor 4B	-0.0218261	23.9049	-0.339359	0.734803	0.826837	-6.52824
P23634	ATP2B4	AT2B4_HUMAN	Plasma membrane calcium-transporting ATPase 4	0.0158175	20.739	0.18601	0.852682	0.910626	-6.568
P23743	DGKA	DGKA_HUMAN	Diacylglycerol kinase alpha	-0.290426	19.735	-1.13605	0.257704	0.400279	-5.95043
P23786	CPT2	CPT2_HUMAN	Carnitine O-palmitoyltransferase 2, mitochondrial	-0.40521	21.5892	-4.27792	3.30369e-05	0.000348975	1.94438
P23919	DTYMK	KTHY_HUMAN	Thymidylate kinase	-0.0812913	21.3465	-0.99365	0.321956	0.468489	-6.09908
P23921	RRM1	RIR1_HUMAN	Ribonucleoside-diphosphate reductase large subunit	0.0597932	20.2669	0.463694	0.643523	0.757125	-6.47898
P23946	CMA1	CMA1_HUMAN	Chymase	-0.00417964	18.8222	-0.0172155	0.986287	0.988929	-6.58494
P24043	LAMA2	LAMA2_HUMAN	Laminin subunit alpha-2	0.0385808	19.0818	0.249385	0.803396	0.876574	-6.55438
P24158	PRTN3	PRTN3_HUMAN	Myeloblastin	1.37822	23.6716	4.83879	3.15047e-06	5.07236e-05	4.16227
P24468	NR2F2	COT2_HUMAN	COUP transcription factor 2	-0.135671	18.8738	-0.995453	0.321081	0.46792	-6.09732
P24534	EEF1B2	EF1B_HUMAN	Elongation factor 1-beta	-0.00807947	24.2102	-0.0439478	0.965003	0.979327	-6.58413
P24539	ATP5PB	AT5F1_HUMAN	ATP synthase F(0) complex subunit B1, mitochondrial	-0.430356	24.6332	-4.43598	1.73829e-05	0.000204945	2.54835
P24557	TBXAS1	THAS_HUMAN	Thromboxane-A synthase	0.517193	21.3928	3.22058	0.00156151	0.00775921	-1.6314
P24666	ACP1	PPAC_HUMAN	Low molecular weight phosphotyrosine protein phosphatase	0.196958	21.0376	0.749365	0.454783	0.594482	-6.30828
P24752	ACAT1	THIL_HUMAN	Acetyl-CoA acetyltransferase, mitochondrial	-0.194046	22.0724	-1.50982	0.133142	0.244981	-5.46775
P24821	TNC	TENA_HUMAN	Tenascin	1.13052	23.8988	5.67889	6.59108e-08	2.7414e-06	7.84496
P24844	MYL9	MYL9_HUMAN	Myosin regulatory light polypeptide 9	-0.0824156	23.6154	-0.473215	0.636732	0.753655	-6.47458
P24928	POLR2A	RPB1_HUMAN	DNA-directed RNA polymerase II subunit RPB1	0.126712	21.2752	3.05109	0.00268681	0.012142	-2.12415
P24941	CDK2	CDK2_HUMAN	Cyclin-dependent kinase 2	0.185491	17.9697	1.70835	0.08959	0.181606	-5.15757
P25098	GRK2	ARBK1_HUMAN	Beta-adrenergic receptor kinase 1	0.105354	20.2882	1.62973	0.105207	0.204319	-5.28483
P25205	MCM3	MCM3_HUMAN	DNA replication licensing factor MCM3	0.215949	22.6944	2.48033	0.0142047	0.0431939	-3.60726
P25311	AZGP1	ZA2G_HUMAN	Zinc-alpha-2-glycoprotein	-0.210426	22.7554	-1.08126	0.281277	0.42585	-6.00995
P25325	MPST	THTM_HUMAN	3-mercaptopyruvate sulfurtransferase	-0.387634	20.6231	-3.80071	0.00020754	0.00152947	0.22715
P25398	RPS12	RS12_HUMAN	40S ribosomal protein S12	-0.0508728	23.2556	-0.373036	0.709636	0.807417	-6.5164
P25440	BRD2	BRD2_HUMAN	Bromodomain-containing protein 2	0.308953	18.6784	2.05767	0.0413122	0.100148	-4.52295
P25685	DNAJB1	DNJB1_HUMAN	DnaJ homolog subfamily B member 1	-0.340949	23.0259	-3.91118	0.000137519	0.00109459	0.610056
P25686	DNAJB2	DNJB2_HUMAN	DnaJ homolog subfamily B member 2	-0.38601	19.3198	-3.16621	0.0018628	0.00893033	-1.79199
P25705	ATP5F1A	ATPA_HUMAN	ATP synthase subunit alpha, mitochondrial	-0.301578	25.6859	-4.08253	7.14303e-05	0.00065886	1.2216
P25774	CTSS	CATS_HUMAN	Cathepsin S	0.257381	22.0297	2.16525	0.0319119	0.0815405	-4.30504
P25786	PSMA1	PSA1_HUMAN	Proteasome subunit alpha type-1	-0.0964522	24.1685	-2.41554	0.0168856	0.0494139	-3.75792
P25787	PSMA2	PSA2_HUMAN	Proteasome subunit alpha type-2	-0.098659	22.7041	-2.06761	0.0403539	0.0984626	-4.50325
P25788	PSMA3	PSA3_HUMAN	Proteasome subunit alpha type-3	-0.157228	23.769	-3.74615	0.000253519	0.00181338	0.0413734
P25789	PSMA4	PSA4_HUMAN	Proteasome subunit alpha type-4	-0.0357475	23.3896	-0.896352	0.371467	0.520147	-6.18936
P25815	S100P	S100P_HUMAN	Protein S100-P	-0.194889	25.3573	-1.06718	0.287567	0.432561	-6.02477
P26006	ITGA3	ITA3_HUMAN	Integrin alpha-3	-0.413306	22.5068	-2.86813	0.00470987	0.0189577	-2.62957
P26022	PTX3	PTX3_HUMAN	Pentraxin-related protein PTX3	0.747502	20.0578	2.6893	0.00795126	0.0282348	-3.09643
P26038	MSN	MOES_HUMAN	Moesin	0.332953	25.0108	3.80492	0.00020434	0.00151468	0.241586
P26196	DDX6	DDX6_HUMAN	Probable ATP-dependent RNA helicase DDX6	0.00779115	23.1406	0.13921	0.889467	0.932206	-6.57552
P26358	DNMT1	DNMT1_HUMAN	DNA (cytosine-5)-methyltransferase 1	0.264424	21.1895	3.49376	0.000622379	0.00368829	-0.788701
P26368	U2AF2	U2AF2_HUMAN	Splicing factor U2AF 65 kDa subunit	0.118678	23.1581	2.36193	0.0194334	0.0549369	-3.87978
P26373	RPL13	RL13_HUMAN	60S ribosomal protein L13	-0.0890237	25.6156	-1.57111	0.118215	0.22444	-5.37595
P26440	IVD	IVD_HUMAN	Isovaleryl-CoA dehydrogenase, mitochondrial	-0.43326	20.3486	-3.28179	0.00127678	0.00662276	-1.44772
P26447	S100A4	S10A4_HUMAN	Protein S100-A4	0.272352	22.165	1.46603	0.144685	0.260817	-5.53118
P26572	MGAT1	MGAT1_HUMAN	Alpha-1,3-mannosyl-glycoprotein 2-beta-N-acetylglucosaminyltransferase	0.0975017	21.6487	1.61048	0.109345	0.210807	-5.3151
P26583	HMGB2	HMGB2_HUMAN	High mobility group protein B2	0.461319	22.8102	2.04897	0.0421659	0.101778	-4.5401
P26599	PTBP1	PTBP1_HUMAN	Polypyrimidine tract-binding protein 1	0.0601499	23.34	1.06788	0.287249	0.432469	-6.02403
P26639	TARS1	SYTC_HUMAN	Threonine--tRNA ligase 1, cytoplasmic	-0.199076	23.1893	-2.63495	0.00927724	0.0315468	-3.23293
P26640	VARS1	SYVC_HUMAN	Valine--tRNA ligase	-0.0928966	22.864	-1.68572	0.0938787	0.187436	-5.19479
P26641	EEF1G	EF1G_HUMAN	Elongation factor 1-gamma	0.0323311	25.4906	0.642408	0.521566	0.658664	-6.38156
P26885	FKBP2	FKBP2_HUMAN	Peptidyl-prolyl cis-trans isomerase FKBP2	-0.448072	22.9853	-2.50193	0.013399	0.041452	-3.55621
P27105	STOM	STOM_HUMAN	Erythrocyte band 7 integral membrane protein	0.644032	24.8999	4.96786	1.78492e-06	3.29954e-05	4.7012
P27144	AK4	KAD4_HUMAN	Adenylate kinase 4, mitochondrial	-0.897839	21.2511	-4.56829	1.00305e-05	0.000132911	3.06684
P27216	ANXA13	ANX13_HUMAN	Annexin A13	0.0442829	19.9481	0.13896	0.889663	0.932206	-6.57555
P27338	MAOB	AOFB_HUMAN	Amine oxidase [flavin-containing] B	-0.116598	20.5543	-0.534405	0.593834	0.719585	-6.44418
P27348	YWHAQ	1433T_HUMAN	14-3-3 protein theta	-0.0467589	23.6607	-0.57198	0.568172	0.697977	-6.42369
P27361	MAPK3	MK03_HUMAN	Mitogen-activated protein kinase 3	-0.427262	22.2338	-6.166	5.91352e-09	4.35468e-07	10.1544
P27482	CALML3	CALL3_HUMAN	Calmodulin-like protein 3	-1.53304	21.4975	-3.48147	0.000649431	0.00382263	-0.82786
P27487	DPP4	DPP4_HUMAN	Dipeptidyl peptidase 4	0.226462	21.7639	0.94434	0.346479	0.494404	-6.14598
P27635	RPL10	RL10_HUMAN	60S ribosomal protein L10	-0.237495	23.3605	-0.828699	0.40856	0.552787	-6.24671
P27658	COL8A1	CO8A1_HUMAN	Collagen alpha-1(VIII) chain	0.838071	20.1827	3.2392	0.00146916	0.0073902	-1.57582
P27694	RPA1	RFA1_HUMAN	Replication protein A 70 kDa DNA-binding subunit	0.116126	21.3031	1.78362	0.0764595	0.161171	-5.03035
P27695	APEX1	APEX1_HUMAN	DNA-(apurinic or apyrimidinic site) endonuclease	0.11439	22.7072	1.219	0.224711	0.365397	-5.85483
P27701	CD82	CD82_HUMAN	CD82 antigen	-0.375056	21.0193	-2.85571	0.00488823	0.0195008	-2.66287
P27707	DCK	DCK_HUMAN	Deoxycytidine kinase	0.130758	20.5911	1.0987	0.273617	0.418626	-5.99131
P27708	CAD	PYR1_HUMAN	CAD protein	0.107782	21.5952	1.8313	0.0689934	0.148571	-4.94704
P27797	CALR	CALR_HUMAN	Calreticulin	-0.0528315	24.5491	-0.677423	0.499156	0.638261	-6.3588
P27816	MAP4	MAP4_HUMAN	Microtubule-associated protein 4	-0.0106943	22.2405	-0.169175	0.865882	0.918428	-6.57096
P27824	CANX	CALX_HUMAN	Calnexin	0.086946	23.9127	1.25347	0.211937	0.347453	-5.81317
P28062	PSMB8	PSB8_HUMAN	Proteasome subunit beta type-8	-0.140226	22.6198	-1.70671	0.089897	0.1819	-5.1603
P28065	PSMB9	PSB9_HUMAN	Proteasome subunit beta type-9	0.0515916	21.7628	0.613274	0.540602	0.675724	-6.39958
P28066	PSMA5	PSA5_HUMAN	Proteasome subunit alpha type-5	-0.160489	23.2541	-2.80831	0.00562716	0.0216229	-2.78876
P28070	PSMB4	PSB4_HUMAN	Proteasome subunit beta type-4	-0.133932	23.0336	-1.72372	0.0867697	0.177088	-5.13202
P28072	PSMB6	PSB6_HUMAN	Proteasome subunit beta type-6	-0.260383	23.2997	-2.55713	0.0115227	0.0369715	-3.42392
P28074	PSMB5	PSB5_HUMAN	Proteasome subunit beta type-5	-0.118123	20.6871	-1.13768	0.257024	0.399637	-5.94861
P28288	ABCD3	ABCD3_HUMAN	ATP-binding cassette sub-family D member 3	-0.291431	21.7932	-3.83575	0.000182303	0.00138797	0.34766
P28289	TMOD1	TMOD1_HUMAN	Tropomodulin-1	0.178144	18.2174	1.08443	0.279874	0.424584	-6.00658
P28290	ITPRID2	ITPI2_HUMAN	Protein ITPRID2	-0.225032	20.5798	-1.87623	0.0625207	0.13713	-4.8666
P28331	NDUFS1	NDUS1_HUMAN	NADH-ubiquinone oxidoreductase 75 kDa subunit, mitochondrial	-0.34439	23.6901	-4.0002	9.8096e-05	0.000837732	0.925136
P28340	POLD1	DPOD1_HUMAN	DNA polymerase delta catalytic subunit	-0.0127458	21.6804	-0.210303	0.83371	0.898734	-6.56325
P28370	SMARCA1	SMCA1_HUMAN	Probable global transcription activator SNF2L1	0.201917	18.5895	1.17415	0.242152	0.385315	-5.90735
P28482	MAPK1	MK01_HUMAN	Mitogen-activated protein kinase 1	-0.0755575	22.7753	-1.74225	0.0834657	0.17167	-5.10093
P28676	GCA	GRAN_HUMAN	Grancalcin	0.916194	23.7304	5.34479	3.21438e-07	8.91296e-06	6.33216
P28702	RXRB	RXRB_HUMAN	Retinoic acid receptor RXR-beta	0.0746543	18.6784	0.472161	0.637482	0.753776	-6.47507
P28715	ERCC5	ERCC5_HUMAN	DNA repair protein complementing XP-G cells	-0.0673355	17.5167	-0.65391	0.514148	0.6526	-6.37422
P28799	GRN	GRN_HUMAN	Progranulin	0.0892541	19.5251	0.375601	0.707732	0.806476	-6.51545
P28838	LAP3	AMPL_HUMAN	Cytosol aminopeptidase	0.0103801	22.7339	0.123276	0.90205	0.940359	-6.57758
P28907	CD38	CD38_HUMAN	ADP-ribosyl cyclase/cyclic ADP-ribose hydrolase 1	-0.0574583	19.426	-0.277483	0.781783	0.860938	-6.54707
P29083	GTF2E1	T2EA_HUMAN	General transcription factor IIE subunit 1	0.165469	18.2245	1.7184	0.0877388	0.178572	-5.1409
P29084	GTF2E2	T2EB_HUMAN	Transcription initiation factor IIE subunit beta	0.234825	18.0806	2.15638	0.0326099	0.0828528	-4.3234
P29144	TPP2	TPP2_HUMAN	Tripeptidyl-peptidase 2	-0.0339347	21.2771	-0.543259	0.587739	0.715668	-6.43948
P29218	IMPA1	IMPA1_HUMAN	Inositol monophosphatase 1	0.138644	21.1908	0.607516	0.544405	0.678731	-6.40304
P29317	EPHA2	EPHA2_HUMAN	Ephrin type-A receptor 2	-0.687114	21.0336	-4.01045	9.43233e-05	0.000817954	0.961756
P29350	PTPN6	PTN6_HUMAN	Tyrosine-protein phosphatase non-receptor type 6	0.449914	22.3161	4.32964	2.68238e-05	0.000289898	2.14014
P29353	SHC1	SHC1_HUMAN	SHC-transforming protein 1	-0.0696234	19.4107	-0.424915	0.671493	0.77745	-6.49598
P29372	MPG	3MG_HUMAN	DNA-3-methyladenine glycosylase	0.183789	20.8213	2.40144	0.0175251	0.0509534	-3.79021
P29373	CRABP2	RABP2_HUMAN	Cellular retinoic acid-binding protein 2	-1.50801	20.6682	-3.00615	0.00309131	0.0135475	-2.25087
P29401	TKT	TKT_HUMAN	Transketolase	0.118295	25.1911	1.757	0.0809104	0.167953	-5.07595
P29466	CASP1	CASP1_HUMAN	Caspase-1	-0.240332	21.0642	-1.81838	0.0709536	0.151701	-4.96982
P29508	SERPINB3	SPB3_HUMAN	Serpin B3	-1.26688	20.6678	-3.57575	0.000467228	0.00291904	-0.524392
P29536	LMOD1	LMOD1_HUMAN	Leiomodin-1	-0.280008	20.6991	-1.14225	0.255128	0.397933	-5.94352
P29590	PML	PML_HUMAN	Protein PML	0.24963	22.9431	3.36183	0.000977169	0.00530767	-1.20303
P29622	SERPINA4	KAIN_HUMAN	Kallistatin	0.268188	19.4995	1.18898	0.236282	0.378388	-5.8902
P29692	EEF1D	EF1D_HUMAN	Elongation factor 1-delta	-0.0233874	25.3823	-0.475561	0.635063	0.752493	-6.47348
P29728	OAS2	OAS2_HUMAN	2'-5'-oligoadenylate synthase 2	-0.158354	21.5176	-1.031	0.304161	0.449816	-6.06199
P29966	MARCKS	MARCS_HUMAN	Myristoylated alanine-rich C-kinase substrate	-0.304028	21.9355	-1.7619	0.0800748	0.166685	-5.0676
P29992	GNA11	GNA11_HUMAN	Guanine nucleotide-binding protein subunit alpha-11	-0.367231	21.3658	-3.98328	0.000104644	0.000881915	0.864816
P30038	ALDH4A1	AL4A1_HUMAN	Delta-1-pyrroline-5-carboxylate dehydrogenase, mitochondrial	-0.471592	20.9425	-4.52209	1.21689e-05	0.000153979	2.88448
P30039	PBLD	PBLD_HUMAN	Phenazine biosynthesis-like domain-containing protein	-1.06243	19.3621	-4.42868	1.79128e-05	0.00021064	2.52006
P30040	ERP29	ERP29_HUMAN	Endoplasmic reticulum resident protein 29	-0.0673465	23.3395	-0.797493	0.426395	0.57039	-6.27166
P30041	PRDX6	PRDX6_HUMAN	Peroxiredoxin-6	-0.131039	25.6309	-2.1138	0.0361469	0.0902067	-4.41055
P30043	BLVRB	BLVRB_HUMAN	Flavin reductase (NADPH)	-0.436072	22.3147	-2.4937	0.013701	0.042039	-3.57571
P30044	PRDX5	PRDX5_HUMAN	Peroxiredoxin-5, mitochondrial	-0.451186	25.4968	-4.96852	1.77972e-06	3.29954e-05	4.70396
P30048	PRDX3	PRDX3_HUMAN	Thioredoxin-dependent peroxide reductase, mitochondrial	-0.109457	23.6126	-1.50946	0.133234	0.244981	-5.46828
P30049	ATP5F1D	ATPD_HUMAN	ATP synthase subunit delta, mitochondrial	-1.17696	19.9216	-2.6261	0.00951084	0.0319303	-3.2549
P30050	RPL12	RL12_HUMAN	60S ribosomal protein L12	-0.127936	23.8108	-1.51255	0.132447	0.244133	-5.46373
P30084	ECHS1	ECHM_HUMAN	Enoyl-CoA hydratase, mitochondrial	-0.409572	21.7942	-3.95448	0.000116759	0.00095708	0.762613
P30085	CMPK1	KCY_HUMAN	UMP-CMP kinase	-0.402261	24.5149	-3.8005	0.000207698	0.00152947	0.226445
P30086	PEBP1	PEBP1_HUMAN	Phosphatidylethanolamine-binding protein 1	-0.291893	23.8205	-3.28506	0.00126302	0.00655895	-1.43782
P30101	PDIA3	PDIA3_HUMAN	Protein disulfide-isomerase A3	-0.162297	25.7874	-2.98776	0.00327251	0.014203	-2.30225
P30153	PPP2R1A	2AAA_HUMAN	Serine/threonine-protein phosphatase 2A 65 kDa regulatory subunit A alpha isoform	-0.201175	23.7921	-3.42068	0.000800315	0.00455065	-1.01989
P30260	CDC27	CDC27_HUMAN	Cell division cycle protein 27 homolog	0.107428	17.8307	1.12565	0.262068	0.404539	-5.96195
P30273	FCER1G	FCERG_HUMAN	High affinity immunoglobulin epsilon receptor subunit gamma	1.71389	20.3336	5.80205	3.62207e-08	1.66024e-06	8.41764
P30419	NMT1	NMT1_HUMAN	Glycylpeptide N-tetradecanoyltransferase 1	-0.104929	20.0495	-1.55392	0.122262	0.229503	-5.40206
P30511	HLA-F	HLAF_HUMAN	HLA class I histocompatibility antigen, alpha chain F	0.189221	18.464	1.09661	0.274527	0.419591	-5.99356
P30519	HMOX2	HMOX2_HUMAN	Heme oxygenase 2	-0.476652	21.0823	-4.00836	9.50799e-05	0.000822646	0.954296
P30520	ADSS2	PURA2_HUMAN	Adenylosuccinate synthetase isozyme 2	0.144316	21.568	2.37941	0.0185677	0.0532265	-3.84032
P30533	LRPAP1	AMRP_HUMAN	Alpha-2-macroglobulin receptor-associated protein	0.305745	20.3432	2.52285	0.0126581	0.039846	-3.50639
P30566	ADSL	PUR8_HUMAN	Adenylosuccinate lyase	0.0882558	21.3444	1.53217	0.127538	0.237156	-5.43469
P30622	CLIP1	CLIP1_HUMAN	CAP-Gly domain-containing linker protein 1	-0.125295	20.8715	-1.48963	0.138371	0.252414	-5.49722
P30626	SRI	SORCN_HUMAN	Sorcin	-0.184473	23.8146	-1.54144	0.125267	0.233582	-5.42083
P30679	GNA15	GNA15_HUMAN	Guanine nucleotide-binding protein subunit alpha-15	-0.241097	18.0642	-1.8776	0.0623318	0.137027	-4.86413
P30711	GSTT1	GSTT1_HUMAN	Glutathione S-transferase theta-1	-1.10543	20.4535	-3.39963	0.000859808	0.00480817	-1.08571
P30740	SERPINB1	ILEU_HUMAN	Leukocyte elastase inhibitor	-0.284534	24.2872	-2.84479	0.00505021	0.0199207	-2.69205
P30825	SLC7A1	SL7A1_HUMAN	High affinity cationic amino acid transporter 1	-0.00100668	18.1522	-0.00857401	0.99317	0.994055	-6.58505
P30837	ALDH1B1	AL1B1_HUMAN	Aldehyde dehydrogenase X, mitochondrial	0.351938	20.843	2.14676	0.0333814	0.0843833	-4.34322
P30838	ALDH3A1	AL3A1_HUMAN	Aldehyde dehydrogenase, dimeric NADP-preferring	-2.49216	23.2201	-8.18896	9.48235e-14	5.32434e-11	20.7913
P30876	POLR2B	RPB2_HUMAN	DNA-directed RNA polymerase II subunit RPB2	0.0828334	21.4407	2.05856	0.041225	0.0999907	-4.52118
P31040	SDHA	SDHA_HUMAN	Succinate dehydrogenase [ubiquinone] flavoprotein subunit, mitochondrial	-0.265669	23.3989	-3.45856	0.000702857	0.00408439	-0.900579
P31146	CORO1A	COR1A_HUMAN	Coronin-1A	0.787657	24.4206	6.13744	6.83262e-09	4.87177e-07	10.0158
P31150	GDI1	GDIA_HUMAN	Rab GDP dissociation inhibitor alpha	0.0763733	21.0257	0.446587	0.655802	0.765756	-6.48666
P31151	S100A7	S10A7_HUMAN	Protein S100-A7	-0.886572	18.9708	-3.05035	0.00269301	0.0121456	-2.12624
P31153	MAT2A	METK2_HUMAN	S-adenosylmethionine synthase isoform type-2	-0.0786905	22.0805	-0.760143	0.448334	0.588348	-6.30028
P31323	PRKAR2B	KAP3_HUMAN	cAMP-dependent protein kinase type II-beta regulatory subunit	-0.233736	19.0484	-0.963363	0.336879	0.484088	-6.12817
P31327	CPS1	CPSM_HUMAN	Carbamoyl-phosphate synthase [ammonia], mitochondrial	-0.586566	20.3574	-1.27732	0.203416	0.336927	-5.78368
P31350	RRM2	RIR2_HUMAN	Ribonucleoside-diphosphate reductase subunit M2	0.22465	20.3655	1.70671	0.0898969	0.1819	-5.1603
P31431	SDC4	SDC4_HUMAN	Syndecan-4	-0.0272961	18.6258	-0.209106	0.834643	0.899524	-6.5635
P31483	TIA1	TIA1_HUMAN	Nucleolysin TIA-1 isoform p40	0.292433	19.7373	1.30649	0.193339	0.325936	-5.74687
P31513	FMO3	FMO3_HUMAN	Dimethylaniline monooxygenase [N-oxide-forming] 3	-0.522268	18.7401	-2.36988	0.0190354	0.05429	-3.86187
P31689	DNAJA1	DNJA1_HUMAN	DnaJ homolog subfamily A member 1	0.0910093	21.0736	1.40907	0.160834	0.28216	-5.61095
P31749	AKT1	AKT1_HUMAN	RAC-alpha serine/threonine-protein kinase	-0.0591412	19.2507	-0.526016	0.599636	0.723687	-6.44857
P31751	AKT2	AKT2_HUMAN	RAC-beta serine/threonine-protein kinase	-0.0657534	18.6995	-0.720984	0.472015	0.611211	-6.32882
P31930	UQCRC1	QCR1_HUMAN	Cytochrome b-c1 complex subunit 1, mitochondrial	-0.448627	23.5263	-5.43142	2.14359e-07	6.41935e-06	6.71854
P31939	ATIC	PUR9_HUMAN	Bifunctional purine biosynthesis protein ATIC	-0.00502916	23.3285	-0.0814169	0.935216	0.960967	-6.58181
P31942	HNRNPH3	HNRH3_HUMAN	Heterogeneous nuclear ribonucleoprotein H3	0.163139	22.9218	2.43311	0.0161176	0.0475692	-3.71743
P31943	HNRNPH1	HNRH1_HUMAN	Heterogeneous nuclear ribonucleoprotein H	0.113171	22.1754	1.1432	0.254734	0.397933	-5.94245
P31946	YWHAB	1433B_HUMAN	14-3-3 protein beta/alpha	-0.0522471	24.1512	-0.48102	0.631186	0.748909	-6.47091
P31947	SFN	1433S_HUMAN	14-3-3 protein sigma	-1.29363	24.6628	-5.30509	3.86498e-07	1.02731e-05	6.15649
P31948	STIP1	STIP1_HUMAN	Stress-induced-phosphoprotein 1	-0.114712	24.5608	-2.23639	0.0267665	0.0704459	-4.15521
P31949	S100A11	S10AB_HUMAN	Protein S100-A11	-0.279626	26.167	-2.30283	0.0226302	0.0619092	-4.0112
P31997	CEACAM8	CEAM8_HUMAN	Carcinoembryonic antigen-related cell adhesion molecule 8	1.48571	20.0343	5.44203	2.0393e-07	6.18955e-06	6.76613
P32119	PRDX2	PRDX2_HUMAN	Peroxiredoxin-2	-0.152385	25.3185	-1.64892	0.101208	0.19844	-5.25431
P32121	ARRB2	ARRB2_HUMAN	Beta-arrestin-2	0.496736	18.3492	3.42525	0.00078793	0.0044916	-1.00557
P32321	DCTD	DCTD_HUMAN	Deoxycytidylate deaminase	-0.0322707	18.8132	-0.268582	0.788612	0.865277	-6.54947
P32322	PYCR1	P5CR1_HUMAN	Pyrroline-5-carboxylate reductase 1, mitochondrial	-0.333451	20.03	-1.44913	0.14934	0.267158	-5.55517
P32455	GBP1	GBP1_HUMAN	Guanylate-binding protein 1	0.0288783	21.0962	0.171855	0.863777	0.918123	-6.5705
P32456	GBP2	GBP2_HUMAN	Guanylate-binding protein 2	-0.416323	20.7955	-2.75836	0.00651473	0.0241563	-2.91937
P32519	ELF1	ELF1_HUMAN	ETS-related transcription factor Elf-1	-0.0807285	18.4975	-0.67153	0.502891	0.642305	-6.36272
P32926	DSG3	DSG3_HUMAN	Desmoglein-3	-1.53439	21.0297	-4.5275	1.18976e-05	0.000151816	2.90575
P32942	ICAM3	ICAM3_HUMAN	Intercellular adhesion molecule 3	0.91609	21.6159	4.28796	3.17328e-05	0.000336188	1.98221
P32969	RPL9	RL9_HUMAN	60S ribosomal protein L9	-0.0112664	24.0048	-0.143281	0.886256	0.932006	-6.57495
P33121	ACSL1	ACSL1_HUMAN	Long-chain-fatty-acid--CoA ligase 1	0.180942	20.9541	1.81998	0.0707087	0.151321	-4.96701
P33151	CDH5	CADH5_HUMAN	Cadherin-5	0.19523	18.6302	1.49578	0.136763	0.250241	-5.48829
P33176	KIF5B	KINH_HUMAN	Kinesin-1 heavy chain	-0.0732319	22.8193	-1.9682	0.0508442	0.117849	-4.69616
P33240	CSTF2	CSTF2_HUMAN	Cleavage stimulation factor subunit 2	0.0666256	21.4081	0.655252	0.513285	0.652058	-6.37335
P33241	LSP1	LSP1_HUMAN	Lymphocyte-specific protein 1	0.716873	19.6703	4.14933	5.50352e-05	0.000531652	1.46568
P33316	DUT	DUT_HUMAN	Deoxyuridine 5'-triphosphate nucleotidohydrolase, mitochondrial	0.0432707	20.1083	0.437737	0.662192	0.771612	-6.49052
P33527	ABCC1	MRP1_HUMAN	Multidrug resistance-associated protein 1	0.00736357	20.4291	0.118904	0.905506	0.942989	-6.57811
P33908	MAN1A1	MA1A1_HUMAN	Mannosyl-oligosaccharide 1,2-alpha-mannosidase IA	0.397986	18.8991	1.92435	0.0561586	0.126806	-4.77839
P33991	MCM4	MCM4_HUMAN	DNA replication licensing factor MCM4	0.294368	21.0551	3.27673	0.00129834	0.00671906	-1.46302
P33992	MCM5	MCM5_HUMAN	DNA replication licensing factor MCM5	0.204351	21.9697	2.08601	0.0386299	0.0951346	-4.46655
P33993	MCM7	MCM7_HUMAN	DNA replication licensing factor MCM7	0.304412	21.6624	3.03269	0.00284615	0.0126458	-2.17624
P34059	GALNS	GALNS_HUMAN	N-acetylgalactosamine-6-sulfatase	0.425511	18.6055	2.92145	0.00400973	0.0167557	-2.48515
P34896	SHMT1	GLYC_HUMAN	Serine hydroxymethyltransferase, cytosolic	-0.442651	20.6819	-4.0772	7.29236e-05	0.000665798	1.20224
P34897	SHMT2	GLYM_HUMAN	Serine hydroxymethyltransferase, mitochondrial	-0.00633999	23.5546	-0.088069	0.929936	0.957932	-6.58126
P34913	EPHX2	HYES_HUMAN	Bifunctional epoxide hydrolase 2	-0.79125	20.3177	-4.88838	2.53558e-06	4.26586e-05	4.36811
P34932	HSPA4	HSP74_HUMAN	Heat shock 70 kDa protein 4	-0.129711	22.059	-1.90325	0.058878	0.131256	-4.81733
P34949	MPI	MPI_HUMAN	Mannose-6-phosphate isomerase	-0.294516	18.7435	-2.27231	0.0244552	0.0657013	-4.07785
P35052	GPC1	GPC1_HUMAN	Glypican-1	-0.43604	18.7525	-2.36836	0.019111	0.0543677	-3.8653
P35080	PFN2	PROF2_HUMAN	Profilin-2	0.405402	19.2492	1.26302	0.208496	0.34344	-5.80143
P35221	CTNNA1	CTNA1_HUMAN	Catenin alpha-1	-0.826254	23.7865	-12.8175	4.86236e-26	2.18417e-22	48.1139
P35222	CTNNB1	CTNB1_HUMAN	Catenin beta-1	-0.890543	21.4704	-11.1814	1.30206e-21	1.46221e-18	38.2843
P35232	PHB	PHB_HUMAN	Prohibitin	0.00626745	24.5534	0.0925345	0.926394	0.955756	-6.58086
P35237	SERPINB6	SPB6_HUMAN	Serpin B6	-0.370398	22.0914	-3.39756	0.000865894	0.00481833	-1.09218
P35241	RDX	RADI_HUMAN	Radixin	-0.107954	20.6851	-1.13611	0.25768	0.400279	-5.95037
P35244	RPA3	RFA3_HUMAN	Replication protein A 14 kDa subunit	-0.0981139	20.0166	-0.740506	0.460123	0.599267	-6.31478
P35249	RFC4	RFC4_HUMAN	Replication factor C subunit 4	0.654395	20.4473	3.38101	0.000915861	0.0050294	-1.14364
P35250	RFC2	RFC2_HUMAN	Replication factor C subunit 2	0.594268	19.6558	4.44779	1.65579e-05	0.000197814	2.59415
P35268	RPL22	RL22_HUMAN	60S ribosomal protein L22	0.320578	24.766	0.816381	0.415546	0.559878	-6.25667
P35269	GTF2F1	T2FA_HUMAN	General transcription factor IIF subunit 1	0.127842	18.3926	1.18542	0.237682	0.380265	-5.89433
P35270	SPR	SPRE_HUMAN	Sepiapterin reductase	-0.306862	21.8338	-2.63709	0.00922143	0.0314718	-3.2276
P35475	IDUA	IDUA_HUMAN	Alpha-L-iduronidase	-0.102037	19.5469	-0.644648	0.520117	0.657205	-6.38014
P35527	KRT9	K1C9_HUMAN	Keratin, type I cytoskeletal 9	0.0743145	25.4924	0.361016	0.718584	0.813477	-6.52075
P35542	SAA4	SAA4_HUMAN	Serum amyloid A-4 protein	0.563968	18.9877	2.52134	0.0127103	0.0399823	-3.51
P35555	FBN1	FBN1_HUMAN	Fibrillin-1	0.3237	24.9846	1.93046	0.0553911	0.125602	-4.76704
P35556	FBN2	FBN2_HUMAN	Fibrillin-2	-0.434285	19.0097	-2.08943	0.0383173	0.0945555	-4.45971
P35573	AGL	GDE_HUMAN	Glycogen debranching enzyme	-0.270581	21.4449	-4.64757	7.17684e-06	0.000100465	3.38304
P35579	MYH9	MYH9_HUMAN	Myosin-9	0.217582	26.7867	3.57307	0.000471669	0.00293861	-0.533123
P35580	MYH10	MYH10_HUMAN	Myosin-10	0.730126	21.2738	4.9325	2.08762e-06	3.75341e-05	4.55252
P35606	COPB2	COPB2_HUMAN	Coatomer subunit beta'	-0.151891	23.9371	-3.15803	0.00191257	0.00911692	-1.81596
P35611	ADD1	ADDA_HUMAN	Alpha-adducin	-0.166691	21.5522	-2.35769	0.0196491	0.0555117	-3.88933
P35612	ADD2	ADDB_HUMAN	Beta-adducin	0.133127	18.2733	0.762645	0.446845	0.586737	-6.2984
P35613	BSG	BASI_HUMAN	Basigin	0.102046	23.4546	0.505117	0.6142	0.735338	-6.45919
P35637	FUS	FUS_HUMAN	RNA-binding protein FUS	-0.0593817	18.0758	-0.454959	0.649781	0.761703	-6.48294
P35658	NUP214	NU214_HUMAN	Nuclear pore complex protein Nup214	0.0448013	19.9031	0.929447	0.354116	0.501126	-6.15968
P35659	DEK	DEK_HUMAN	Protein DEK	-0.0890341	20.3325	-0.576246	0.565292	0.696459	-6.42128
P35749	MYH11	MYH11_HUMAN	Myosin-11	-0.524874	23.8826	-2.43661	0.0159684	0.047253	-3.70934
P35813	PPM1A	PPM1A_HUMAN	Protein phosphatase 1A	0.00994591	19.3827	0.0668367	0.946799	0.968577	-6.58288
P35858	IGFALS	ALS_HUMAN	Insulin-like growth factor-binding protein complex acid labile subunit	0.387307	19.7025	2.0005	0.0472084	0.111318	-4.63448
P35869	AHR	AHR_HUMAN	Aryl hydrocarbon receptor	0.141878	18.3863	0.887973	0.375943	0.52429	-6.1967
P35900	KRT20	K1C20_HUMAN	Keratin, type I cytoskeletal 20	-1.80604	22.4688	-3.98791	0.000102814	0.000871395	0.881284
P35908	KRT2	K22E_HUMAN	Keratin, type II cytoskeletal 2 epidermal	0.195446	23.7524	0.941052	0.348155	0.495851	-6.14902
P35914	HMGCL	HMGCL_HUMAN	Hydroxymethylglutaryl-CoA lyase, mitochondrial	-0.635194	19.4261	-4.01164	9.38936e-05	0.000817384	0.966021
P35998	PSMC2	PRS7_HUMAN	26S proteasome regulatory subunit 7	-0.033771	22.7244	-1.02531	0.306828	0.452486	-6.06772
P36222	CHI3L1	CH3L1_HUMAN	Chitinase-3-like protein 1	1.63228	19.7751	6.00122	1.35396e-08	8.10932e-07	9.36005
P36269	GGT5	GGT5_HUMAN	Glutathione hydrolase 5 proenzyme	0.0692344	18.2437	0.649412	0.517041	0.655162	-6.3771
P36404	ARL2	ARL2_HUMAN	ADP-ribosylation factor-like protein 2	0.326078	18.9319	1.56046	0.120709	0.227348	-5.39216
P36405	ARL3	ARL3_HUMAN	ADP-ribosylation factor-like protein 3	-0.00289866	20.5998	-0.0276027	0.978015	0.985037	-6.58471
P36507	MAP2K2	MP2K2_HUMAN	Dual specificity mitogen-activated protein kinase kinase 2	-0.255806	19.1368	-1.76012	0.0803781	0.167079	-5.07064
P36542	ATP5F1C	ATPG_HUMAN	ATP synthase subunit gamma, mitochondrial	-0.334648	24.4697	-4.39354	2.06869e-05	0.000235042	2.38451
P36543	ATP6V1E1	VATE1_HUMAN	V-type proton ATPase subunit E 1	0.0549025	22.523	0.902449	0.368231	0.517389	-6.18397
P36551	CPOX	HEM6_HUMAN	Oxygen-dependent coproporphyrinogen-III oxidase, mitochondrial	0.0603347	21.443	1.02204	0.308371	0.454164	-6.07101
P36578	RPL4	RL4_HUMAN	60S ribosomal protein L4	-0.134611	25.4954	-3.21206	0.00160552	0.00795149	-1.65672
P36776	LONP1	LONM_HUMAN	Lon protease homolog, mitochondrial	0.0151299	22.3993	0.211776	0.832563	0.897928	-6.56294
P36871	PGM1	PGM1_HUMAN	Phosphoglucomutase-1	-0.0169132	22.4015	-0.166504	0.867979	0.920218	-6.5714
P36873	PPP1CC	PP1G_HUMAN	Serine/threonine-protein phosphatase PP1-gamma catalytic subunit	0.103377	20.9814	1.43704	0.152741	0.27103	-5.57217
P36915	GNL1	GNL1_HUMAN	Guanine nucleotide-binding protein-like 1	-0.00951802	19.9778	-0.189095	0.850268	0.909598	-6.56743
P36952	SERPINB5	SPB5_HUMAN	Serpin B5	-0.962914	22.593	-4.12318	6.09716e-05	0.000575387	1.36975
P36955	SERPINF1	PEDF_HUMAN	Pigment epithelium-derived factor	0.498733	20.604	3.52083	0.000566465	0.003408	-0.702006
P36957	DLST	ODO2_HUMAN	Dihydrolipoyllysine-residue succinyltransferase component of 2-oxoglutarate dehydrogenase complex, mitochondrial	-0.210811	23.8148	-2.93219	0.00388087	0.0163077	-2.45578
P36969	GPX4	GPX4_HUMAN	Phospholipid hydroperoxide glutathione peroxidase	0.00609404	19.6878	0.0345484	0.972485	0.983667	-6.5845
P37059	HSD17B2	DHB2_HUMAN	Estradiol 17-beta-dehydrogenase 2	-1.30812	20.4461	-5.50743	1.49727e-07	4.87374e-06	7.06101
P37108	SRP14	SRP14_HUMAN	Signal recognition particle 14 kDa protein	0.169976	21.3021	1.86059	0.064713	0.141249	-4.89481
P37198	NUP62	NUP62_HUMAN	Nuclear pore glycoprotein p62	0.128955	20.3968	2.25809	0.0253483	0.0674952	-4.10861
P37235	HPCAL1	HPCL1_HUMAN	Hippocalcin-like protein 1	-0.156748	21.0128	-1.41245	0.159841	0.280691	-5.60632
P37268	FDFT1	FDFT_HUMAN	Squalene synthase	-0.409373	20.6265	-2.12611	0.0350923	0.0877697	-4.38553
P37802	TAGLN2	TAGL2_HUMAN	Transgelin-2	-0.128254	26.0306	-1.29774	0.196322	0.329921	-5.75799
P37837	TALDO1	TALDO_HUMAN	Transaldolase	-0.132112	23.419	-1.4429	0.151085	0.269142	-5.56395
P38117	ETFB	ETFB_HUMAN	Electron transfer flavoprotein subunit beta	-0.283016	23.3925	-3.00527	0.00309978	0.0135713	-2.25333
P38159	RBMX	RBMX_HUMAN	RNA-binding motif protein, X chromosome	0.355113	21.925	1.69647	0.0918222	0.184383	-5.17718
P38571	LIPA	LICH_HUMAN	Lysosomal acid lipase/cholesteryl ester hydrolase	-0.0131006	20.5009	-0.0872553	0.930582	0.958097	-6.58133
P38606	ATP6V1A	VATA_HUMAN	V-type proton ATPase catalytic subunit A	0.0578906	23.3176	1.19106	0.235466	0.377215	-5.88777
P38646	HSPA9	GRP75_HUMAN	Stress-70 protein, mitochondrial	-0.0644064	24.4165	-0.891629	0.373986	0.522533	-6.19351
P38919	EIF4A3	IF4A3_HUMAN	Eukaryotic initiation factor 4A-III	0.0971987	23.4202	2.41444	0.016935	0.0494811	-3.76046
P38935	IGHMBP2	SMBP2_HUMAN	DNA-binding protein SMUBP-2	-0.0828944	18.007	-0.806113	0.421424	0.564917	-6.26487
P39019	RPS19	RS19_HUMAN	40S ribosomal protein S19	-0.0713274	24.7571	-1.79423	0.0747431	0.158296	-5.01199
P39023	RPL3	RL3_HUMAN	60S ribosomal protein L3	-0.116714	24.1843	-2.48292	0.0141059	0.0429877	-3.60117
P39059	COL15A1	COFA1_HUMAN	Collagen alpha-1(XV) chain	0.484853	22.927	3.50908	0.000590132	0.00352509	-0.739711
P39060	COL18A1	COIA1_HUMAN	Collagen alpha-1(XVIII) chain	0.178608	24.1907	1.64286	0.102456	0.200101	-5.26397
P39656	DDOST	OST48_HUMAN	Dolichyl-diphosphooligosaccharide--protein glycosyltransferase 48 kDa subunit	-0.00613257	25.4756	-0.136254	0.891799	0.93379	-6.57592
P39687	ANP32A	AN32A_HUMAN	Acidic leucine-rich nuclear phosphoprotein 32 family member A	0.0390824	22.5835	0.376445	0.707105	0.805967	-6.51514
P39748	FEN1	FEN1_HUMAN	Flap endonuclease 1	0.211224	20.8277	2.32487	0.0213881	0.0593093	-3.96256
P39900	MMP12	MMP12_HUMAN	Macrophage metalloelastase	0.925251	19.0314	3.30488	0.00118256	0.00622749	-1.37766
P40121	CAPG	CAPG_HUMAN	Macrophage-capping protein	-0.0643762	23.5453	-0.783257	0.434682	0.576325	-6.28273
P40199	CEACAM6	CEAM6_HUMAN	Carcinoembryonic antigen-related cell adhesion molecule 6	0.537423	23.584	1.9533	0.0526006	0.120799	-4.72431
P40222	TXLNA	TXLNA_HUMAN	Alpha-taxilin	0.152968	21.0358	3.15245	0.00194719	0.00924605	-1.83226
P40227	CCT6A	TCPZ_HUMAN	T-complex protein 1 subunit zeta	-0.0648679	23.4006	-1.38818	0.167092	0.290471	-5.63945
P40306	PSMB10	PSB10_HUMAN	Proteasome subunit beta type-10	-0.221146	21.3301	-1.46722	0.14436	0.260637	-5.52948
P40394	ADH7	ADH7_HUMAN	All-trans-retinol dehydrogenase [NAD(+)] ADH7	-1.90568	20.0802	-5.83378	3.10053e-08	1.46606e-06	8.56645
P40429	RPL13A	RL13A_HUMAN	60S ribosomal protein L13a	-0.0831533	18.0341	-0.765904	0.444908	0.585221	-6.29595
P40616	ARL1	ARL1_HUMAN	ADP-ribosylation factor-like protein 1	-0.0609906	21.1846	-0.399371	0.690174	0.791966	-6.50636
P40763	STAT3	STAT3_HUMAN	Signal transducer and activator of transcription 3	0.00205344	21.7513	0.0288117	0.977052	0.984725	-6.58468
P40818	USP8	UBP8_HUMAN	Ubiquitin carboxyl-terminal hydrolase 8	-0.0940265	21.1935	-0.603646	0.546969	0.680229	-6.40535
P40925	MDH1	MDHC_HUMAN	Malate dehydrogenase, cytoplasmic	-0.325306	23.8208	-3.80945	0.00020095	0.00149696	0.257132
P40926	MDH2	MDHM_HUMAN	Malate dehydrogenase, mitochondrial	-0.345148	25.3281	-3.94982	0.000118841	0.000968844	0.746127
P40937	RFC5	RFC5_HUMAN	Replication factor C subunit 5	0.280205	19.8567	1.99747	0.0475391	0.111804	-4.6403
P40938	RFC3	RFC3_HUMAN	Replication factor C subunit 3	0.24811	18.856	1.85209	0.0659324	0.143423	-4.91005
P40939	HADHA	ECHA_HUMAN	Trifunctional enzyme subunit alpha, mitochondrial	-0.221613	23.4525	-3.01831	0.00297663	0.0131088	-2.21674
P41212	ETV6	ETV6_HUMAN	Transcription factor ETV6	0.280525	19.1009	1.33733	0.183092	0.311533	-5.70706
P41218	MNDA	MNDA_HUMAN	Myeloid cell nuclear differentiation antigen	1.23278	22.798	6.02912	1.17782e-08	7.26789e-07	9.49363
P41223	BUD31	BUD31_HUMAN	Protein BUD31 homolog	0.200418	19.8052	2.71012	0.00749059	0.0269182	-3.04348
P41226	UBA7	UBA7_HUMAN	Ubiquitin-like modifier-activating enzyme 7	-0.198692	21.0283	-1.96266	0.0514922	0.1188	-4.70666
P41227	NAA10	NAA10_HUMAN	N-alpha-acetyltransferase 10	-0.132178	19.8048	-0.529692	0.59709	0.722556	-6.44666
P41235	HNF4A	HNF4A_HUMAN	Hepatocyte nuclear factor 4-alpha	-0.0670889	18.84	-0.373639	0.709188	0.807112	-6.51618
P41240	CSK	CSK_HUMAN	Tyrosine-protein kinase CSK	0.083598	21.4832	1.3922	0.165875	0.288914	-5.634
P41250	GARS1	GARS_HUMAN	Glycine--tRNA ligase	-0.109248	22.4648	-1.6516	0.100658	0.197793	-5.25001
P41252	IARS1	SYIC_HUMAN	Isoleucine--tRNA ligase, cytoplasmic	-0.0402577	23.3714	-0.917144	0.360504	0.507644	-6.17084
P41743	PRKCI	KPCI_HUMAN	Protein kinase C iota type	-0.768027	19.5121	-3.48532	0.000640839	0.00377775	-0.815603
P42025	ACTR1B	ACTY_HUMAN	Beta-centractin	-0.375693	18.1337	-3.63337	0.000380851	0.0024923	-0.335554
P42126	ECI1	ECI1_HUMAN	Enoyl-CoA delta isomerase 1, mitochondrial	-0.5125	22.5251	-4.8626	2.83903e-06	4.63617e-05	4.26093
P42166	TMPO	LAP2A_HUMAN	Lamina-associated polypeptide 2, isoform alpha	0.149436	21.5347	1.61228	0.108953	0.210141	-5.31229
P42167	TMPO	LAP2B_HUMAN	Lamina-associated polypeptide 2, isoforms beta/gamma	0.110695	22.6491	1.3207	0.188565	0.319395	-5.72864
P42224	STAT1	STAT1_HUMAN	Signal transducer and activator of transcription 1-alpha/beta	0.146727	23.2334	1.14694	0.253189	0.396834	-5.93826
P42226	STAT6	STAT6_HUMAN	Signal transducer and activator of transcription 6	-0.115498	20.3715	-1.59069	0.113735	0.217959	-5.34587
P42285	MTREX	MTREX_HUMAN	Exosome RNA helicase MTR4	0.0564085	21.1258	1.14997	0.251943	0.395571	-5.93485
P42330	AKR1C3	AK1C3_HUMAN	Aldo-keto reductase family 1 member C3	-1.09067	20.48	-4.99486	1.58294e-06	3.05175e-05	4.81521
P42331	ARHGAP25	RHG25_HUMAN	Rho GTPase-activating protein 25	0.461057	18.2234	4.53955	1.13137e-05	0.000146038	2.95322
P42338	PIK3CB	PK3CB_HUMAN	Phosphatidylinositol 4,5-bisphosphate 3-kinase catalytic subunit beta isoform	-0.0770787	17.6201	-0.755927	0.450851	0.590948	-6.30342
P42345	MTOR	MTOR_HUMAN	Serine/threonine-protein kinase mTOR	0.00573838	20.2425	0.186886	0.851997	0.910364	-6.56784
P42356	PI4KA	PI4KA_HUMAN	Phosphatidylinositol 4-kinase alpha	0.0409042	20.9408	0.815263	0.416184	0.560233	-6.25757
P42566	EPS15	EPS15_HUMAN	Epidermal growth factor receptor substrate 15	0.0356673	20.328	0.484253	0.628896	0.747157	-6.46937
P42694	HELZ	HELZ_HUMAN	Probable helicase with zinc finger domain	0.229456	18.1459	2.06003	0.0410825	0.0997527	-4.51827
P42696	RBM34	RBM34_HUMAN	RNA-binding protein 34	0.179069	19.676	1.96694	0.0509915	0.11813	-4.69856
P42704	LRPPRC	LPPRC_HUMAN	Leucine-rich PPR motif-containing protein, mitochondrial	-0.107921	24.0607	-1.56627	0.119342	0.226005	-5.38332
P42765	ACAA2	THIM_HUMAN	3-ketoacyl-CoA thiolase, mitochondrial	-0.170268	23.191	-1.55267	0.12256	0.22987	-5.40394
P42766	RPL35	RL35_HUMAN	60S ribosomal protein L35	0.21037	20.8507	0.423958	0.672189	0.777798	-6.49638
P42768	WAS	WASP_HUMAN	Wiskott-Aldrich syndrome protein	0.573562	19.51	3.24265	0.00145263	0.00734089	-1.56551
P42785	PRCP	PCP_HUMAN	Lysosomal Pro-X carboxypeptidase	-0.0310888	18.081	-0.281473	0.778727	0.858415	-6.54597
P42858	HTT	HD_HUMAN	Huntingtin	-0.0983955	19.9911	-1.71146	0.0890139	0.180683	-5.15242
P42892	ECE1	ECE1_HUMAN	Endothelin-converting enzyme 1	0.299142	19.2214	2.20661	0.0288252	0.0746299	-4.21849
P42898	MTHFR	MTHR_HUMAN	Methylenetetrahydrofolate reductase	-0.00883706	17.7969	-0.0850347	0.932345	0.959391	-6.58152
P43007	SLC1A4	SATT_HUMAN	Neutral amino acid transporter A	-0.468658	19.7369	-2.62965	0.00941651	0.0318373	-3.2461
P43034	PAFAH1B1	LIS1_HUMAN	Platelet-activating factor acetylhydrolase IB subunit alpha	-0.129051	23.8341	-1.87861	0.0621917	0.13681	-4.86228
P43121	MCAM	MUC18_HUMAN	Cell surface glycoprotein MUC18	0.250784	21.1281	1.96282	0.0514728	0.1188	-4.70635
P43155	CRAT	CACP_HUMAN	Carnitine O-acetyltransferase	-0.507118	19.6086	-3.33331	0.00107547	0.00572394	-1.29082
P43243	MATR3	MATR3_HUMAN	Matrin-3	0.0842218	23.1151	1.70862	0.0895414	0.181589	-5.15714
P43246	MSH2	MSH2_HUMAN	DNA mismatch repair protein Msh2	0.231987	20.4609	2.69369	0.00785216	0.0279492	-3.08531
P43304	GPD2	GPDM_HUMAN	Glycerol-3-phosphate dehydrogenase, mitochondrial	-0.262128	21.8025	-3.64929	0.000359782	0.00238721	-0.282919
P43307	SSR1	SSRA_HUMAN	Translocon-associated protein subunit alpha	-0.157955	23.5626	-1.51771	0.131143	0.242326	-5.45614
P43353	ALDH3B1	AL3B1_HUMAN	Aldehyde dehydrogenase family 3 member B1	0.349938	19.4024	2.65436	0.00878232	0.0302764	-3.18447
P43378	PTPN9	PTN9_HUMAN	Tyrosine-protein phosphatase non-receptor type 9	0.376634	19.0095	2.50276	0.013369	0.0413876	-3.55424
P43405	SYK	KSYK_HUMAN	Tyrosine-protein kinase SYK	0.304644	19.705	3.29951	0.00120386	0.00632484	-1.39398
P43487	RANBP1	RANG_HUMAN	Ran-specific GTPase-activating protein	0.0151849	22.1006	0.143658	0.885959	0.932006	-6.5749
P43490	NAMPT	NAMPT_HUMAN	Nicotinamide phosphoribosyltransferase	0.485722	23.8072	4.14712	5.55156e-05	0.000533995	1.45754
P43686	PSMC4	PRS6B_HUMAN	26S proteasome regulatory subunit 6B	0.0322254	22.418	0.954171	0.341496	0.489158	-6.13682
P43897	TSFM	EFTS_HUMAN	Elongation factor Ts, mitochondrial	-0.380389	19.6963	-1.74537	0.0829204	0.170705	-5.09567
P45880	VDAC2	VDAC2_HUMAN	Voltage-dependent anion-selective channel protein 2	-0.217914	24.4389	-3.73075	0.000268145	0.00189985	-0.0106478
P45954	ACADSB	ACDSB_HUMAN	Short/branched chain specific acyl-CoA dehydrogenase, mitochondrial	-0.246277	20.6946	-1.9251	0.056064	0.126744	-4.777
P45973	CBX5	CBX5_HUMAN	Chromobox protein homolog 5	0.520354	19.2078	3.20848	0.00162435	0.00801351	-1.66734
P45974	USP5	UBP5_HUMAN	Ubiquitin carboxyl-terminal hydrolase 5	-0.0660388	22.8467	-1.30463	0.193971	0.326826	-5.74924
P45985	MAP2K4	MP2K4_HUMAN	Dual specificity mitogen-activated protein kinase kinase 4	-0.417138	19.1712	-3.32623	0.00110125	0.00584042	-1.3125
P46013	MKI67	KI67_HUMAN	Proliferation marker protein Ki-67	0.397486	20.6883	3.22851	0.00152155	0.00758582	-1.60777
P46019	PHKA2	KPB2_HUMAN	Phosphorylase b kinase regulatory subunit alpha, liver isoform	0.159602	19.1687	1.37963	0.169707	0.294106	-5.65099
P46060	RANGAP1	RAGP1_HUMAN	Ran GTPase-activating protein 1	0.0396543	21.6374	0.640625	0.52272	0.659382	-6.38269
P46063	RECQL	RECQ1_HUMAN	ATP-dependent DNA helicase Q1	0.402912	22.6495	4.8118	3.54347e-06	5.60467e-05	4.05088
P46087	NOP2	NOP2_HUMAN	Probable 28S rRNA (cytosine(4447)-C(5))-methyltransferase	0.342611	24.2693	3.92206	0.000131996	0.00106069	0.648255
P46100	ATRX	ATRX_HUMAN	Transcriptional regulator ATRX	0.14963	18.4727	2.27951	0.0240131	0.0647347	-4.06219
P46108	CRK	CRK_HUMAN	Adapter molecule crk	-0.150016	20.9104	-2.21463	0.0282575	0.0734991	-4.20152
P46109	CRKL	CRKL_HUMAN	Crk-like protein	-0.210281	20.8016	-1.68569	0.0938847	0.187436	-5.19484
P46379	BAG6	BAG6_HUMAN	Large proline-rich protein BAG6	-0.0489104	22.6235	-0.885571	0.377232	0.525435	-6.1988
P46459	NSF	NSF_HUMAN	Vesicle-fusing ATPase	-0.155441	23.317	-2.8398	0.00512582	0.0201622	-2.70535
P46734	MAP2K3	MP2K3_HUMAN	Dual specificity mitogen-activated protein kinase kinase 3	-0.0253386	19.1901	-0.083585	0.933495	0.959556	-6.58164
P46736	BRCC3	BRCC3_HUMAN	Lys-63-specific deubiquitinase BRCC36	-0.421848	19.2752	-3.20322	0.00165239	0.00811208	-1.68293
P46776	RPL27A	RL27A_HUMAN	60S ribosomal protein L27a	-0.0994358	26.8683	-1.76737	0.0791518	0.165313	-5.05826
P46777	RPL5	RL5_HUMAN	60S ribosomal protein L5	-0.151708	24.2066	-2.1071	0.0367329	0.0913138	-4.42412
P46778	RPL21	RL21_HUMAN	60S ribosomal protein L21	-0.130289	24.0059	-2.37398	0.0188329	0.0538495	-3.85261
P46779	RPL28	RL28_HUMAN	60S ribosomal protein L28	-0.018373	23.7904	-0.158002	0.874663	0.924449	-6.57276
P46781	RPS9	RS9_HUMAN	40S ribosomal protein S9	-0.0176941	26.6357	-0.379917	0.704532	0.803646	-6.51384
P46782	RPS5	RS5_HUMAN	40S ribosomal protein S5	-0.236581	20.8546	-1.54921	0.123389	0.23075	-5.40916
P46783	RPS10	RS10_HUMAN	40S ribosomal protein S10	-0.0633792	24.8668	-0.986019	0.325674	0.471608	-6.10649
P46821	MAP1B	MAP1B_HUMAN	Microtubule-associated protein 1B	0.494316	19.563	3.70545	0.000293924	0.00204066	-0.0957336
P46926	GNPDA1	GNPI1_HUMAN	Glucosamine-6-phosphate isomerase 1	0.0833244	21.1023	1.0952	0.275143	0.420103	-5.99508
P46937	YAP1	YAP1_HUMAN	Transcriptional coactivator YAP1	-0.0808558	19.0861	-0.690272	0.491064	0.629955	-6.35015
P46939	UTRN	UTRO_HUMAN	Utrophin	-0.110208	22.1999	-1.5314	0.127728	0.237383	-5.43584
P46940	IQGAP1	IQGA1_HUMAN	Ras GTPase-activating-like protein IQGAP1	-0.161393	24.538	-3.60682	0.00041859	0.0026829	-0.422882
P46976	GYG1	GLYG_HUMAN	Glycogenin-1	-0.562259	19.204	-1.91822	0.0569382	0.128204	-4.78976
P46977	STT3A	STT3A_HUMAN	Dolichyl-diphosphooligosaccharide--protein glycosyltransferase subunit STT3A	-0.0587405	24.6655	-1.10913	0.269106	0.413501	-5.98003
P47224	RABIF	MSS4_HUMAN	Guanine nucleotide exchange factor MSS4	0.319853	18.8285	1.28817	0.199624	0.332855	-5.77008
P47712	PLA2G4A	PA24A_HUMAN	Cytosolic phospholipase A2	-0.267693	18.7755	-2.61643	0.00977252	0.0325654	-3.27885
P47755	CAPZA2	CAZA2_HUMAN	F-actin-capping protein subunit alpha-2	-0.453222	20.1155	-1.68399	0.0942135	0.187842	-5.19762
P47756	CAPZB	CAPZB_HUMAN	F-actin-capping protein subunit beta	0.060402	24.3022	1.28649	0.200207	0.333456	-5.77219
P47895	ALDH1A3	AL1A3_HUMAN	Aldehyde dehydrogenase family 1 member A3	-0.0694578	19.2319	-0.390927	0.696393	0.79679	-6.50965
P47897	QARS1	SYQ_HUMAN	Glutamine--tRNA ligase	-0.305852	23.4826	-7.7868	9.49253e-13	4.26404e-10	18.567
P47914	RPL29	RL29_HUMAN	60S ribosomal protein L29	0.00587099	18.0102	0.0600312	0.952209	0.971677	-6.58331
P47929	LGALS7	LEG7_HUMAN	Galectin-7	-1.69183	23.717	-3.38566	0.00090155	0.00497514	-1.1292
P47985	UQCRFS1	UCRI_HUMAN	Cytochrome b-c1 complex subunit Rieske, mitochondrial	-0.177516	20.7538	-0.960358	0.338384	0.485411	-6.131
P48047	ATP5PO	ATPO_HUMAN	ATP synthase subunit O, mitochondrial	-0.318391	23.7215	-3.83521	0.000182672	0.00138843	0.345777
P48147	PREP	PPCE_HUMAN	Prolyl endopeptidase	-0.223709	21.1238	-2.06686	0.0404253	0.0985299	-4.50474
P48163	ME1	MAOX_HUMAN	NADP-dependent malic enzyme	-0.784766	21.9279	-6.17296	5.70854e-09	4.30276e-07	10.1882
P48200	IREB2	IREB2_HUMAN	Iron-responsive element-binding protein 2	-0.156283	17.8937	-1.43716	0.152705	0.27103	-5.572
P48444	ARCN1	COPD_HUMAN	Coatomer subunit delta	-0.187601	23.4938	-3.83949	0.000179789	0.00137349	0.360572
P48449	LSS	LSS_HUMAN	Lanosterol synthase	-0.335264	21.1495	-3.7049	0.000294509	0.00204157	-0.097577
P48506	GCLC	GSH1_HUMAN	Glutamate--cysteine ligase catalytic subunit	-0.315916	20.49	-4.23493	3.92307e-05	0.000399602	1.78306
P48553	TRAPPC10	TPC10_HUMAN	Trafficking protein particle complex subunit 10	-0.311856	17.9791	-3.41192	0.000824601	0.00467101	-1.04734
P48556	PSMD8	PSMD8_HUMAN	26S proteasome non-ATPase regulatory subunit 8	0.00203899	22.7118	0.0608492	0.951558	0.971455	-6.58326
P48595	SERPINB10	SPB10_HUMAN	Serpin B10	1.69039	19.3573	5.00051	1.54355e-06	2.98864e-05	4.83915
P48634	PRRC2A	PRC2A_HUMAN	Protein PRRC2A	0.028363	21.2053	0.485999	0.627661	0.746479	-6.46853
P48637	GSS	GSHB_HUMAN	Glutathione synthetase	-0.36131	23.0503	-3.83266	0.00018441	0.00139691	0.336975
P48643	CCT5	TCPE_HUMAN	T-complex protein 1 subunit epsilon	-0.163855	22.8626	-3.39728	0.000866698	0.00481833	-1.09303
P48681	NES	NEST_HUMAN	Nestin	0.532195	21.0822	4.3573	2.39788e-05	0.000262714	2.24557
P48729	CSNK1A1	KC1A_HUMAN	Casein kinase I isoform alpha	-0.512839	22.5624	-6.5651	7.56058e-10	1.13207e-07	12.1299
P48730	CSNK1D	KC1D_HUMAN	Casein kinase I isoform delta	-0.151121	19.3202	-1.69814	0.0915057	0.183994	-5.17443
P48735	IDH2	IDHP_HUMAN	Isocitrate dehydrogenase [NADP], mitochondrial	-0.368094	24.0965	-2.71035	0.00748563	0.0269182	-3.04289
P48739	PITPNB	PIPNB_HUMAN	Phosphatidylinositol transfer protein beta isoform	-0.0582284	21.0964	-0.895108	0.372129	0.520912	-6.19045
P48960	ADGRE5	AGRE5_HUMAN	Adhesion G protein-coupled receptor E5	0.40029	19.0924	2.2907	0.0233407	0.0635048	-4.03779
P49005	POLD2	DPOD2_HUMAN	DNA polymerase delta subunit 2	0.0979	19.1905	0.792455	0.429317	0.573103	-6.2756
P49023	PXN	PAXI_HUMAN	Paxillin	-0.0259431	19.3737	-0.185388	0.853169	0.910626	-6.56812
P49137	MAPKAPK2	MAPK2_HUMAN	MAP kinase-activated protein kinase 2	0.0651135	19.2494	0.598701	0.550254	0.68299	-6.40828
P49189	ALDH9A1	AL9A1_HUMAN	4-trimethylaminobutyraldehyde dehydrogenase	-0.46547	23.3285	-5.78207	3.99354e-08	1.7939e-06	8.32421
P49207	RPL34	RL34_HUMAN	60S ribosomal protein L34	0.0169509	24.4041	0.139123	0.889535	0.932206	-6.57553
P49247	RPIA	RPIA_HUMAN	Ribose-5-phosphate isomerase	0.0489906	18.8459	0.213371	0.83132	0.897235	-6.56261
P49257	LMAN1	LMAN1_HUMAN	Protein ERGIC-53	-0.0114853	23.7121	-0.140999	0.888056	0.932157	-6.57527
P49321	NASP	NASP_HUMAN	Nuclear autoantigenic sperm protein	0.185183	22.4196	2.48951	0.0138573	0.0423737	-3.58562
P49326	FMO5	FMO5_HUMAN	Flavin-containing monooxygenase 5	-0.92598	19.0494	-3.55148	0.000508871	0.00312702	-0.603167
P49327	FASN	FAS_HUMAN	Fatty acid synthase	-0.42695	23.049	-4.72993	5.04796e-06	7.66062e-05	3.71582
P49354	FNTA	FNTA_HUMAN	Protein farnesyltransferase/geranylgeranyltransferase type-1 subunit alpha	-0.0267887	21.4745	-0.397413	0.691614	0.79314	-6.50713
P49368	CCT3	TCPG_HUMAN	T-complex protein 1 subunit gamma	-0.0993762	23.5518	-2.31285	0.0220576	0.0607868	-3.98913
P49406	MRPL19	RM19_HUMAN	39S ribosomal protein L19, mitochondrial	-0.0852524	21.9366	-1.26225	0.208772	0.343649	-5.80238
P49407	ARRB1	ARRB1_HUMAN	Beta-arrestin-1	-0.106657	19.3591	-0.509787	0.610932	0.732793	-6.45686
P49411	TUFM	EFTU_HUMAN	Elongation factor Tu, mitochondrial	-0.201546	25.096	-2.7683	0.00632846	0.0237093	-2.89353
P49419	ALDH7A1	AL7A1_HUMAN	Alpha-aminoadipic semialdehyde dehydrogenase	-0.825164	23.0909	-5.88818	2.37232e-08	1.25448e-06	8.82276
P49458	SRP9	SRP09_HUMAN	Signal recognition particle 9 kDa protein	-0.269421	21.5251	-1.14312	0.254768	0.397933	-5.94255
P49585	PCYT1A	PCY1A_HUMAN	Choline-phosphate cytidylyltransferase A	-0.337429	20.4593	-1.57763	0.116707	0.222328	-5.36597
P49588	AARS1	SYAC_HUMAN	Alanine--tRNA ligase, cytoplasmic	-0.0671863	21.9712	-1.0993	0.273357	0.418371	-5.99067
P49589	CARS1	SYCC_HUMAN	Cysteine--tRNA ligase, cytoplasmic	-0.10097	22.7294	-1.9454	0.0535528	0.122111	-4.73915
P49590	HARS2	SYHM_HUMAN	Histidine--tRNA ligase, mitochondrial	0.0119532	19.2117	0.0885742	0.929536	0.957897	-6.58121
P49591	SARS1	SYSC_HUMAN	Serine--tRNA ligase, cytoplasmic	-0.254787	22.5839	-4.37199	2.25883e-05	0.000251155	2.30176
P49593	PPM1F	PPM1F_HUMAN	Protein phosphatase 1F	0.253369	19.5005	2.81217	0.00556333	0.0214326	-2.77857
P49711	CTCF	CTCF_HUMAN	Transcriptional repressor CTCF	0.381155	18.7834	2.55922	0.0114566	0.0369097	-3.41886
P49720	PSMB3	PSB3_HUMAN	Proteasome subunit beta type-3	0.00525169	22.432	0.0949382	0.924488	0.955105	-6.58064
P49721	PSMB2	PSB2_HUMAN	Proteasome subunit beta type-2	-0.0722656	22.9677	-0.93653	0.35047	0.498358	-6.15319
P49736	MCM2	MCM2_HUMAN	DNA replication licensing factor MCM2	0.301009	21.7355	3.24994	0.00141825	0.00720675	-1.54365
P49748	ACADVL	ACADV_HUMAN	Very long-chain specific acyl-CoA dehydrogenase, mitochondrial	-0.272364	24.3063	-3.57871	0.00046237	0.00289674	-0.514745
P49750	YLPM1	YLPM1_HUMAN	YLP motif-containing protein 1	0.132126	20.7741	2.18897	0.0301081	0.0775047	-4.25558
P49755	TMED10	TMEDA_HUMAN	Transmembrane emp24 domain-containing protein 10	-0.0222987	24.8743	-0.286908	0.774569	0.855932	-6.54445
P49756	RBM25	RBM25_HUMAN	RNA-binding protein 25	0.0872915	21.3882	1.84342	0.0671943	0.145604	-4.92552
P49757	NUMB	NUMB_HUMAN	Protein numb homolog	-0.114374	20.4621	-1.68329	0.0943507	0.187948	-5.19877
P49770	EIF2B2	EI2BB_HUMAN	Translation initiation factor eIF-2B subunit beta	0.171589	17.6479	2.02114	0.0450016	0.107183	-4.59455
P49773	HINT1	HINT1_HUMAN	Histidine triad nucleotide-binding protein 1	-0.247067	22.0006	-2.15246	0.0329225	0.0835053	-4.33149
P49790	NUP153	NU153_HUMAN	Nuclear pore complex protein Nup153	0.0558546	20.3096	0.840557	0.401902	0.547557	-6.23698
P49792	RANBP2	RBP2_HUMAN	E3 SUMO-protein ligase RanBP2	0.102743	21.0408	2.26417	0.0249629	0.0667064	-4.09548
P49815	TSC2	TSC2_HUMAN	Tuberin	-0.345558	19.0777	-2.9454	0.00372745	0.0157514	-2.4195
P49821	NDUFV1	NDUV1_HUMAN	NADH dehydrogenase [ubiquinone] flavoprotein 1, mitochondrial	-0.394589	22.5446	-4.4934	1.37111e-05	0.000170139	2.77195
P49840	GSK3A	GSK3A_HUMAN	Glycogen synthase kinase-3 alpha	-0.235015	18.4202	-1.61415	0.108547	0.209537	-5.30936
P49841	GSK3B	GSK3B_HUMAN	Glycogen synthase kinase-3 beta	0.0818078	19.3102	0.708709	0.479579	0.618865	-6.33745
P49848	TAF6	TAF6_HUMAN	Transcription initiation factor TFIID subunit 6	-0.0492596	18.2581	-0.482297	0.630281	0.748209	-6.4703
P49902	NT5C2	5NTC_HUMAN	Cytosolic purine 5'-nucleotidase	-0.0472436	21.5626	-0.696669	0.487063	0.626863	-6.34578
P49903	SEPHS1	SPS1_HUMAN	Selenide, water dikinase 1	-0.170242	20.2619	-1.42276	0.156832	0.276595	-5.59206
P49908	SELENOP	SEPP1_HUMAN	Selenoprotein P	0.580427	18.6894	3.35325	0.00100581	0.0054304	-1.2295
P49913	CAMP	CAMP_HUMAN	Cathelicidin antimicrobial peptide	1.57398	22.7597	6.02758	1.18694e-08	7.26789e-07	9.48623
P49914	MTHFS	MTHFS_HUMAN	5-formyltetrahydrofolate cyclo-ligase	0.106504	18.3721	0.593841	0.553492	0.685305	-6.41114
P49915	GMPS	GUAA_HUMAN	GMP synthase [glutamine-hydrolyzing]	0.164142	22.9739	2.53931	0.0121009	0.0385513	-3.46691
P49916	LIG3	DNLI3_HUMAN	DNA ligase 3	0.193449	20.5994	3.11359	0.00220506	0.0102115	-1.94517
P49959	MRE11	MRE11_HUMAN	Double-strand break repair protein MRE11	0.170892	20.5361	2.91926	0.0040366	0.0168517	-2.49115
P49961	ENTPD1	ENTP1_HUMAN	Ectonucleoside triphosphate diphosphohydrolase 1	0.0993987	22.0709	0.508362	0.611929	0.733205	-6.45757
P50135	HNMT	HNMT_HUMAN	Histamine N-methyltransferase	-0.236706	18.7536	-1.129	0.26066	0.403058	-5.95826
P50148	GNAQ	GNAQ_HUMAN	Guanine nucleotide-binding protein G(q) subunit alpha	-0.0843587	20.8618	-0.870296	0.385497	0.532488	-6.21198
P50213	IDH3A	IDH3A_HUMAN	Isocitrate dehydrogenase [NAD] subunit alpha, mitochondrial	-0.128773	22.4141	-1.95396	0.052522	0.120741	-4.72307
P50281	MMP14	MMP14_HUMAN	Matrix metalloproteinase-14	0.879188	20.8966	5.46991	1.78815e-07	5.65659e-06	6.89155
P50336	PPOX	PPOX_HUMAN	Protoporphyrinogen oxidase	-0.177806	18.7404	-1.3468	0.180028	0.307602	-5.69465
P50395	GDI2	GDIB_HUMAN	Rab GDP dissociation inhibitor beta	-0.107492	23.9776	-2.30816	0.022324	0.0613166	-3.99947
P50402	EMD	EMD_HUMAN	Emerin	0.0256516	22.0083	0.47396	0.636201	0.753246	-6.47423
P50416	CPT1A	CPT1A_HUMAN	Carnitine O-palmitoyltransferase 1, liver isoform	-0.197645	21.8396	-1.9148	0.0573766	0.128868	-4.79608
P50440	GATM	GATM_HUMAN	Glycine amidinotransferase, mitochondrial	-0.755135	20.2703	-3.50215	0.000604514	0.00360621	-0.761886
P50452	SERPINB8	SPB8_HUMAN	Serpin B8	-0.0253094	19.9124	-0.118816	0.905576	0.942989	-6.57812
P50453	SERPINB9	SPB9_HUMAN	Serpin B9	0.43512	21.5786	2.86188	0.00479885	0.0192468	-2.64634
P50454	SERPINH1	SERPH_HUMAN	Serpin H1	0.662582	22.7724	5.56506	1.13834e-07	4.02632e-06	7.32274
P50479	PDLIM4	PDLI4_HUMAN	PDZ and LIM domain protein 4	0.260263	22.3852	1.95426	0.0524862	0.120721	-4.7225
P50552	VASP	VASP_HUMAN	Vasodilator-stimulated phosphoprotein	0.0796672	22.2264	1.01195	0.313152	0.459311	-6.08107
P50570	DNM2	DYN2_HUMAN	Dynamin-2	-0.238627	22.2213	-3.40097	0.000855897	0.00479986	-1.08153
P50579	METAP2	MAP2_HUMAN	Methionine aminopeptidase 2	-0.155473	20.5841	-1.34024	0.182145	0.310428	-5.70325
P50750	CDK9	CDK9_HUMAN	Cyclin-dependent kinase 9	0.129999	20.6517	1.12666	0.261642	0.40416	-5.96084
P50851	LRBA	LRBA_HUMAN	Lipopolysaccharide-responsive and beige-like anchor protein	-0.31874	21.2656	-4.57982	9.55632e-06	0.000127003	3.11255
P50895	BCAM	BCAM_HUMAN	Basal cell adhesion molecule	-0.175533	20.7596	-1.34595	0.1803	0.307832	-5.69576
P50914	RPL14	RL14_HUMAN	60S ribosomal protein L14	-0.0834259	22.7746	-0.772825	0.440813	0.581708	-6.29071
P50990	CCT8	TCPQ_HUMAN	T-complex protein 1 subunit theta	-0.163139	24.7517	-3.4658	0.00068555	0.00400976	-0.877652
P50991	CCT4	TCPD_HUMAN	T-complex protein 1 subunit delta	-0.121371	23.5595	-2.73052	0.00706277	0.0257307	-2.99123
P50995	ANXA11	ANX11_HUMAN	Annexin A11	-0.114698	24.6924	-1.88019	0.061975	0.136467	-4.85942
P51003	PAPOLA	PAPOA_HUMAN	Poly(A) polymerase alpha	0.151368	18.5415	1.7495	0.0822015	0.169848	-5.08868
P51114	FXR1	FXR1_HUMAN	Fragile X mental retardation syndrome-related protein 1	0.115714	20.6535	1.72102	0.0872593	0.177925	-5.13652
P51116	FXR2	FXR2_HUMAN	Fragile X mental retardation syndrome-related protein 2	-0.0282174	19.0165	-0.273502	0.784835	0.862819	-6.54816
P51148	RAB5C	RAB5C_HUMAN	Ras-related protein Rab-5C	-0.026442	20.2816	-0.319295	0.749937	0.836533	-6.53476
P51149	RAB7A	RAB7A_HUMAN	Ras-related protein Rab-7a	0.0931178	23.8527	2.083	0.0389081	0.0956102	-4.47259
P51151	RAB9A	RAB9A_HUMAN	Ras-related protein Rab-9A	0.200415	17.9235	2.22695	0.0274045	0.0716119	-4.17535
P51153	RAB13	RAB13_HUMAN	Ras-related protein Rab-13	0.295363	18.9239	1.08187	0.281007	0.425729	-6.0093
P51159	RAB27A	RB27A_HUMAN	Ras-related protein Rab-27A	0.456691	21.7143	1.82807	0.0694789	0.149401	-4.95275
P51178	PLCD1	PLCD1_HUMAN	1-phosphatidylinositol 4,5-bisphosphate phosphodiesterase delta-1	-0.88156	19.6258	-4.90606	2.34586e-06	4.07636e-05	4.44187
P51398	DAP3	RT29_HUMAN	28S ribosomal protein S29, mitochondrial	-0.147523	20.9971	-1.96482	0.0512386	0.118519	-4.70257
P51531	SMARCA2	SMCA2_HUMAN	Probable global transcription activator SNF2L2	-0.178787	18.4126	-1.55498	0.122008	0.229123	-5.40045
P51532	SMARCA4	SMCA4_HUMAN	Transcription activator BRG1	0.0949264	19.0114	1.02962	0.304806	0.449947	-6.06338
P51553	IDH3G	IDH3G_HUMAN	Isocitrate dehydrogenase [NAD] subunit gamma, mitochondrial	-0.141659	20.6968	-1.77834	0.0773259	0.162236	-5.03945
P51570	GALK1	GALK1_HUMAN	Galactokinase	0.0231356	21.5823	0.394755	0.693571	0.794704	-6.50817
P51571	SSR4	SSRD_HUMAN	Translocon-associated protein subunit delta	-0.0120821	24.3182	-0.190366	0.849274	0.909203	-6.56719
P51572	BCAP31	BAP31_HUMAN	B-cell receptor-associated protein 31	-0.300927	23.7217	-1.77417	0.078015	0.163377	-5.0466
P51580	TPMT	TPMT_HUMAN	Thiopurine S-methyltransferase	-0.657638	20.2591	-3.48115	0.000650153	0.00382263	-0.828883
P51608	MECP2	MECP2_HUMAN	Methyl-CpG-binding protein 2	0.0269962	20.7001	0.271222	0.786584	0.864014	-6.54877
P51610	HCFC1	HCFC1_HUMAN	Host cell factor 1	0.0919408	21.9886	1.85965	0.0648477	0.141474	-4.89651
P51617	IRAK1	IRAK1_HUMAN	Interleukin-1 receptor-associated kinase 1	0.0956746	18.2684	0.892453	0.373546	0.522244	-6.19279
P51636	CAV2	CAV2_HUMAN	Caveolin-2	-0.538264	19.2346	-2.88398	0.00449088	0.018301	-2.58689
P51648	ALDH3A2	AL3A2_HUMAN	Aldehyde dehydrogenase family 3 member A2	-0.67726	22.4042	-6.41835	1.62369e-09	1.8234e-07	11.3953
P51649	ALDH5A1	SSDH_HUMAN	Succinate-semialdehyde dehydrogenase, mitochondrial	-0.516572	19.4372	-1.4658	0.144745	0.260817	-5.5315
P51659	HSD17B4	DHB4_HUMAN	Peroxisomal multifunctional enzyme type 2	-0.182295	22.7712	-3.2763	0.00130019	0.00672088	-1.46431
P51665	PSMD7	PSMD7_HUMAN	26S proteasome non-ATPase regulatory subunit 7	-0.103052	21.5668	-1.64765	0.101468	0.19872	-5.25634
P51688	SGSH	SPHM_HUMAN	N-sulphoglucosamine sulphohydrolase	0.108867	19.101	0.564118	0.573497	0.70233	-6.4281
P51690	ARSL	ARSL_HUMAN	Arylsulfatase L	-0.018617	18.6437	-0.0990118	0.921258	0.953358	-6.58025
P51784	USP11	UBP11_HUMAN	Ubiquitin carboxyl-terminal hydrolase 11	0.496072	19.1067	3.17519	0.00180959	0.00874993	-1.76564
P51798	CLCN7	CLCN7_HUMAN	H(+)/Cl(-) exchange transporter 7	0.581241	19.0804	2.52916	0.012442	0.039442	-3.49129
P51809	VAMP7	VAMP7_HUMAN	Vesicle-associated membrane protein 7	0.396591	19.7964	2.57343	0.0110155	0.035915	-3.38434
P51812	RPS6KA3	KS6A3_HUMAN	Ribosomal protein S6 kinase alpha-3	-0.089981	21.2379	-1.21054	0.227932	0.369096	-5.86489
P51858	HDGF	HDGF_HUMAN	Hepatoma-derived growth factor	0.0962552	23.4386	1.36753	0.173456	0.299414	-5.6672
P51884	LUM	LUM_HUMAN	Lumican	0.0342774	24.3768	0.281582	0.778643	0.858415	-6.54594
P51888	PRELP	PRELP_HUMAN	Prolargin	0.179733	21.5188	0.760297	0.448242	0.588348	-6.30016
P51911	CNN1	CNN1_HUMAN	Calponin-1	-0.118215	23.3524	-0.465214	0.642437	0.756497	-6.47828
P51970	NDUFA8	NDUA8_HUMAN	NADH dehydrogenase [ubiquinone] 1 alpha subcomplex subunit 8	-0.297649	22.5302	-2.4385	0.0158881	0.0470773	-3.70495
P51991	HNRNPA3	ROA3_HUMAN	Heterogeneous nuclear ribonucleoprotein A3	0.165292	24.6224	2.4756	0.0143868	0.0435775	-3.61839
P52209	PGD	6PGD_HUMAN	6-phosphogluconate dehydrogenase, decarboxylating	-0.202061	24.2906	-2.18578	0.0303455	0.0779816	-4.26226
P52272	HNRNPM	HNRPM_HUMAN	Heterogeneous nuclear ribonucleoprotein M	-0.040707	24.8088	-0.482992	0.629789	0.747822	-6.46997
P52292	KPNA2	IMA1_HUMAN	Importin subunit alpha-1	0.626954	19.9413	4.49601	1.35634e-05	0.000169241	2.78216
P52294	KPNA1	IMA5_HUMAN	Importin subunit alpha-5	0.22847	19.2304	2.73953	0.0068809	0.0251907	-2.96803
P52298	NCBP2	NCBP2_HUMAN	Nuclear cap-binding protein subunit 2	0.0541412	19.1249	0.20044	0.841402	0.904205	-6.56525
P52306	RAP1GDS1	GDS1_HUMAN	Rap1 GTPase-GDP dissociation stimulator 1	-0.138227	19.6528	-0.834611	0.405233	0.549609	-6.24188
P52434	POLR2H	RPAB3_HUMAN	DNA-directed RNA polymerases I, II, and III subunit RPABC3	-0.117739	20.0662	-0.728688	0.467302	0.60734	-6.32332
P52565	ARHGDIA	GDIR1_HUMAN	Rho GDP-dissociation inhibitor 1	-0.0231541	24.1195	-0.288819	0.773109	0.85495	-6.5439
P52566	ARHGDIB	GDIR2_HUMAN	Rho GDP-dissociation inhibitor 2	0.570881	21.7737	2.96939	0.00346319	0.0148583	-2.3533
P52594	AGFG1	AGFG1_HUMAN	Arf-GAP domain and FG repeat-containing protein 1	-0.230954	19.741	-1.90581	0.0585419	0.130838	-4.81263
P52597	HNRNPF	HNRPF_HUMAN	Heterogeneous nuclear ribonucleoprotein F	0.0195091	24.1548	0.23189	0.816932	0.886912	-6.55854
P52630	STAT2	STAT2_HUMAN	Signal transducer and activator of transcription 2	0.0742726	20.6456	0.84444	0.399737	0.545118	-6.23376
P52701	MSH6	MSH6_HUMAN	DNA mismatch repair protein Msh6	0.242922	20.6749	2.49607	0.0136137	0.0418567	-3.57011
P52735	VAV2	VAV2_HUMAN	Guanine nucleotide exchange factor VAV2	-0.053668	19.0346	-0.431644	0.666605	0.77416	-6.49313
P52756	RBM5	RBM5_HUMAN	RNA-binding protein 5	0.193133	18.6816	1.59648	0.112436	0.215838	-5.3369
P52788	SMS	SPSY_HUMAN	Spermine synthase	-0.307121	20.3482	-2.62421	0.00956158	0.0320288	-3.25959
P52789	HK2	HXK2_HUMAN	Hexokinase-2	-0.239637	20.8059	-2.28143	0.0238969	0.06451	-4.05802
P52790	HK3	HXK3_HUMAN	Hexokinase-3	1.09951	21.0183	5.40246	2.45559e-07	7.04262e-06	6.58891
P52888	THOP1	THOP1_HUMAN	Thimet oligopeptidase	-0.0552982	20.5963	-0.455096	0.649683	0.761703	-6.48288
P52895	AKR1C2	AK1C2_HUMAN	Aldo-keto reductase family 1 member C2	-1.58005	19.1867	-4.56379	1.02218e-05	0.000134653	3.049
P52907	CAPZA1	CAZA1_HUMAN	F-actin-capping protein subunit alpha-1	-0.124598	20.7943	-1.94115	0.0540698	0.12304	-4.74709
P52926	HMGA2	HMGA2_HUMAN	High mobility group protein HMGI-C	0.168467	18.497	0.941517	0.347918	0.495827	-6.14859
P52943	CRIP2	CRIP2_HUMAN	Cysteine-rich protein 2	0.0187068	21.7761	0.130826	0.896084	0.936531	-6.57664
P52948	NUP98	NUP98_HUMAN	Nuclear pore complex protein Nup98-Nup96	0.158443	20.9843	3.36883	0.00095436	0.00519635	-1.18139
P53004	BLVRA	BIEA_HUMAN	Biliverdin reductase A	0.163505	22.54	2.09015	0.0382511	0.0944605	-4.45825
P53007	SLC25A1	TXTP_HUMAN	Tricarboxylate transport protein, mitochondrial	-0.479422	21.7414	-4.14386	5.623e-05	0.000539712	1.44556
P53041	PPP5C	PPP5_HUMAN	Serine/threonine-protein phosphatase 5	-0.0571271	19.6193	-0.388491	0.69819	0.797841	-6.51059
P53365	ARFIP2	ARFP2_HUMAN	Arfaptin-2	-0.202032	21.2128	-1.8772	0.0623858	0.137027	-4.86484
P53367	ARFIP1	ARFP1_HUMAN	Arfaptin-1	-0.181542	22.2804	-1.58682	0.11461	0.219249	-5.35185
P53396	ACLY	ACLY_HUMAN	ATP-citrate synthase	-0.0144806	22.2388	-0.177278	0.859523	0.914924	-6.56957
P53582	METAP1	MAP11_HUMAN	Methionine aminopeptidase 1	-0.467708	21.294	-3.31987	0.0011249	0.00594205	-1.33194
P53597	SUCLG1	SUCA_HUMAN	Succinate--CoA ligase [ADP/GDP-forming] subunit alpha, mitochondrial	-0.709355	20.1985	-3.03463	0.00282898	0.0125944	-2.17077
P53602	MVD	MVD1_HUMAN	Diphosphomevalonate decarboxylase	-0.500683	20.3927	-3.72048	0.000278337	0.00194749	-0.0452359
P53618	COPB1	COPB_HUMAN	Coatomer subunit beta	-0.212731	24.3697	-4.37115	2.26655e-05	0.000251391	2.29855
P53621	COPA	COPA_HUMAN	Coatomer subunit alpha	-0.130012	24.3408	-3.02557	0.00291008	0.0128916	-2.19631
P53634	CTSC	CATC_HUMAN	Dipeptidyl peptidase 1	0.0518303	21.1143	0.334942	0.738126	0.828481	-6.52971
P53680	AP2S1	AP2S1_HUMAN	AP-2 complex subunit sigma	-0.0657938	23.1859	-0.755723	0.450973	0.590948	-6.30357
P53701	HCCS	CCHL_HUMAN	Cytochrome c-type heme lyase	-0.139008	18.8278	-1.19448	0.234131	0.375881	-5.88378
P53814	SMTN	SMTN_HUMAN	Smoothelin	-0.100765	20.7388	-0.597885	0.550797	0.683416	-6.40876
P53985	SLC16A1	MOT1_HUMAN	Monocarboxylate transporter 1	-0.561475	20.5957	-3.35086	0.00101394	0.00546116	-1.23687
P53990	IST1	IST1_HUMAN	IST1 homolog	0.215263	21.36	1.37906	0.169879	0.294291	-5.65175
P53992	SEC24C	SC24C_HUMAN	Protein transport protein Sec24C	-0.162697	22.2811	-3.86723	0.000162146	0.00126014	0.456661
P53999	SUB1	TCP4_HUMAN	Activated RNA polymerase II transcriptional coactivator p15	0.0773993	24.8537	0.452266	0.651716	0.762967	-6.48414
P54136	RARS1	SYRC_HUMAN	Arginine--tRNA ligase, cytoplasmic	-0.128287	22.9235	-3.33849	0.00105693	0.00564535	-1.2749
P54252	ATXN3	ATX3_HUMAN	Ataxin-3	0.0276628	18.5777	0.173121	0.862785	0.917526	-6.57029
P54289	CACNA2D1	CA2D1_HUMAN	Voltage-dependent calcium channel subunit alpha-2/delta-1	0.290687	19.1554	1.73932	0.0839821	0.172653	-5.10587
P54577	YARS1	SYYC_HUMAN	Tyrosine--tRNA ligase, cytoplasmic	-0.152161	22.0292	-2.71513	0.00738347	0.0266398	-3.03069
P54578	USP14	UBP14_HUMAN	Ubiquitin carboxyl-terminal hydrolase 14	0.102441	22.8779	1.26641	0.207282	0.341938	-5.79723
P54619	PRKAG1	AAKG1_HUMAN	5'-AMP-activated protein kinase subunit gamma-1	-0.0935018	20.9277	-1.45118	0.148768	0.266348	-5.55227
P54652	HSPA2	HSP72_HUMAN	Heat shock-related 70 kDa protein 2	-0.169416	21.5645	-0.881353	0.379503	0.527158	-6.20246
P54709	ATP1B3	AT1B3_HUMAN	Sodium/potassium-transporting ATPase subunit beta-3	-0.0332656	21.5494	-0.218611	0.827243	0.894769	-6.56149
P54725	RAD23A	RD23A_HUMAN	UV excision repair protein RAD23 homolog A	0.0572783	20.2192	0.46101	0.645443	0.758987	-6.4802
P54727	RAD23B	RD23B_HUMAN	UV excision repair protein RAD23 homolog B	-0.104347	22.5889	-1.36738	0.173503	0.299414	-5.6674
P54760	EPHB4	EPHB4_HUMAN	Ephrin type-B receptor 4	-0.158807	18.4639	-0.795638	0.42747	0.570977	-6.27312
P54802	NAGLU	ANAG_HUMAN	Alpha-N-acetylglucosaminidase	-0.1823	19.7933	-1.29679	0.196648	0.330344	-5.75919
P54803	GALC	GALC_HUMAN	Galactocerebrosidase	0.127446	19.3305	0.465669	0.642112	0.756497	-6.47808
P54819	AK2	KAD2_HUMAN	Adenylate kinase 2, mitochondrial	-0.173806	24.1115	-2.3473	0.0201854	0.0566706	-3.91261
P54868	HMGCS2	HMCS2_HUMAN	Hydroxymethylglutaryl-CoA synthase, mitochondrial	-1.76979	23.0904	-3.60676	0.000418681	0.0026829	-0.423083
P54886	ALDH18A1	P5CS_HUMAN	Delta-1-pyrroline-5-carboxylate synthase	-0.183194	23.0015	-1.97295	0.0502956	0.116913	-4.68716
P54920	NAPA	SNAA_HUMAN	Alpha-soluble NSF attachment protein	-0.158957	22.0925	-2.36411	0.0193238	0.0547305	-3.87489
P55008	AIF1	AIF1_HUMAN	Allograft inflammatory factor 1	0.265036	19.6725	1.06641	0.287912	0.432687	-6.02558
P55010	EIF5	IF5_HUMAN	Eukaryotic translation initiation factor 5	-0.0958284	22.1429	-1.62435	0.106351	0.206185	-5.29333
P55011	SLC12A2	S12A2_HUMAN	Solute carrier family 12 member 2	-0.422389	21.1592	-2.51802	0.0128258	0.0402611	-3.51793
P55036	PSMD4	PSMD4_HUMAN	26S proteasome non-ATPase regulatory subunit 4	-0.183599	21.5592	-0.919451	0.359301	0.506744	-6.16876
P55039	DRG2	DRG2_HUMAN	Developmentally-regulated GTP-binding protein 2	-0.0575649	20.5685	-0.721012	0.471998	0.611211	-6.3288
P55060	CSE1L	XPO2_HUMAN	Exportin-2	0.153143	22.7644	2.44044	0.0158065	0.0469194	-3.70046
P55072	VCP	TERA_HUMAN	Transitional endoplasmic reticulum ATPase	-0.0914633	25.2184	-2.11929	0.0356732	0.0891234	-4.3994
P55081	MFAP1	MFAP1_HUMAN	Microfibrillar-associated protein 1	0.0115567	20.3064	0.130267	0.896526	0.936775	-6.57671
P55083	MFAP4	MFAP4_HUMAN	Microfibril-associated glycoprotein 4	0.14913	22.2624	0.46793	0.640498	0.756003	-6.47703
P55084	HADHB	ECHB_HUMAN	Trifunctional enzyme subunit beta, mitochondrial	-0.251162	23.8466	-3.73353	0.000265443	0.00188666	-0.00125842
P55145	MANF	MANF_HUMAN	Mesencephalic astrocyte-derived neurotrophic factor	-0.132902	20.9588	-0.880876	0.379761	0.527158	-6.20287
P55160	NCKAP1L	NCKPL_HUMAN	Nck-associated protein 1-like	0.477087	18.8086	3.46269	0.000692932	0.00403716	-0.887501
P55196	AFDN	AFAD_HUMAN	Afadin	-0.342662	21.2861	-5.44424	2.01817e-07	6.16709e-06	6.77606
P55209	NAP1L1	NP1L1_HUMAN	Nucleosome assembly protein 1-like 1	-0.0799751	19.6243	-0.316409	0.752121	0.838553	-6.53566
P55210	CASP7	CASP7_HUMAN	Caspase-7	-0.745511	19.7357	-3.74214	0.000257253	0.00183425	0.0278104
P55212	CASP6	CASP6_HUMAN	Caspase-6	-0.310961	20.1401	-2.74648	0.00674367	0.0247691	-2.95011
P55263	ADK	ADK_HUMAN	Adenosine kinase	-0.276864	22.253	-2.48053	0.0141968	0.0431939	-3.60678
P55265	ADAR	DSRAD_HUMAN	Double-stranded RNA-specific adenosine deaminase	0.134735	22.1115	1.98306	0.0491427	0.114794	-4.66789
P55268	LAMB2	LAMB2_HUMAN	Laminin subunit beta-2	0.135803	23.6159	0.865505	0.388111	0.534292	-6.21606
P55290	CDH13	CAD13_HUMAN	Cadherin-13	-0.0654597	19.3531	-0.369846	0.712007	0.80833	-6.51757
P55327	TPD52	TPD52_HUMAN	Tumor protein D52	-0.699954	20.815	-3.40326	0.000849258	0.00478053	-1.07438
P55735	SEC13	SEC13_HUMAN	Protein SEC13 homolog	-0.330012	21.0048	-2.22148	0.0277803	0.0724675	-4.18698
P55786	NPEPPS	PSA_HUMAN	Puromycin-sensitive aminopeptidase	-0.302129	22.6475	-3.56105	0.000492055	0.0030487	-0.572168
P55795	HNRNPH2	HNRH2_HUMAN	Heterogeneous nuclear ribonucleoprotein H2	0.0214326	21.1046	0.23511	0.814437	0.884966	-6.55779
P55884	EIF3B	EIF3B_HUMAN	Eukaryotic translation initiation factor 3 subunit B	-0.0164351	22.9627	-0.52365	0.601277	0.724889	-6.44979
P55957	BID	BID_HUMAN	BH3-interacting domain death agonist	0.0766494	19.2162	0.428487	0.668896	0.775402	-6.49447
P56182	RRP1	RRP1_HUMAN	Ribosomal RNA processing protein 1 homolog A	0.30176	20.7797	2.91345	0.00410837	0.0170672	-2.50698
P56192	MARS1	SYMC_HUMAN	Methionine--tRNA ligase, cytoplasmic	-0.169867	21.4172	-3.17612	0.00180417	0.00874251	-1.7629
P56199	ITGA1	ITA1_HUMAN	Integrin alpha-1	0.27118	21.92	2.38925	0.0180957	0.0522738	-3.818
P56385	ATP5ME	ATP5I_HUMAN	ATP synthase subunit e, mitochondrial	-0.433832	22.4792	-2.53886	0.0121159	0.0385716	-3.468
P56470	LGALS4	LEG4_HUMAN	Galectin-4	-1.10153	24.8037	-4.43873	1.71874e-05	0.000203173	2.559
P56537	EIF6	IF6_HUMAN	Eukaryotic translation initiation factor 6	-0.0458245	24.2387	-0.570632	0.569083	0.698108	-6.42445
P56545	CTBP2	CTBP2_HUMAN	C-terminal-binding protein 2	0.0914547	21.3298	1.56756	0.119042	0.225532	-5.38136
P56556	NDUFA6	NDUA6_HUMAN	NADH dehydrogenase [ubiquinone] 1 alpha subcomplex subunit 6	-0.572487	20.5275	-3.71542	0.000283502	0.00198055	-0.0622785
P56856	CLDN18	CLD18_HUMAN	Claudin-18	-0.621313	20.2147	-1.88688	0.061063	0.134875	-4.84726
P56945	BCAR1	BCAR1_HUMAN	Breast cancer anti-estrogen resistance protein 1	-0.558341	19.5195	-3.82239	0.000191561	0.00143416	0.301602
P57088	TMEM33	TMM33_HUMAN	Transmembrane protein 33	-0.0118844	22.6987	-0.179413	0.85785	0.91406	-6.56919
P57678	GEMIN4	GEMI4_HUMAN	Gem-associated protein 4	0.0511831	17.9941	0.564837	0.573008	0.701923	-6.4277
P57729	RAB38	RAB38_HUMAN	Ras-related protein Rab-38	-0.380011	18.09	-2.55912	0.0114598	0.0369097	-3.41911
P57735	RAB25	RAB25_HUMAN	Ras-related protein Rab-25	-0.868664	22.326	-6.29764	3.02388e-09	2.75982e-07	10.7981
P57737	CORO7	CORO7_HUMAN	Coronin-7	0.258621	21.1469	3.28669	0.0012562	0.00653864	-1.43287
P57740	NUP107	NU107_HUMAN	Nuclear pore complex protein Nup107	0.1471	21.6168	3.48766	0.000635681	0.00375721	-0.808166
P57764	GSDMD	GSDMD_HUMAN	Gasdermin-D	-0.0842506	19.0871	-0.293811	0.769299	0.852205	-6.54247
P57772	EEFSEC	SELB_HUMAN	Selenocysteine-specific elongation factor	-0.29918	20.5951	-2.57665	0.0109177	0.0356931	-3.37649
P58107	EPPK1	EPIPL_HUMAN	Epiplakin	-0.474785	22.3008	-2.72285	0.00722095	0.0262007	-3.01092
P58335	ANTXR2	ANTR2_HUMAN	Anthrax toxin receptor 2	0.142071	18.3696	0.92549	0.356163	0.503173	-6.16329
P58546	MTPN	MTPN_HUMAN	Myotrophin	-0.249319	19.7698	-1.75103	0.081936	0.169611	-5.08608
P59998	ARPC4	ARPC4_HUMAN	Actin-related protein 2/3 complex subunit 4	0.125177	25.1602	2.29027	0.0233661	0.0635355	-4.03872
P60174	TPI1	TPIS_HUMAN	Triosephosphate isomerase	0.0355318	25.107	0.400303	0.68949	0.791966	-6.50599
P60228	EIF3E	EIF3E_HUMAN	Eukaryotic translation initiation factor 3 subunit E	-0.107779	23.2266	-2.44627	0.0155628	0.0463888	-3.68693
P60468	SEC61B	SC61B_HUMAN	Protein transport protein Sec61 subunit beta	-0.14161	23.1017	-1.97017	0.0506165	0.117504	-4.69244
P60510	PPP4C	PP4C_HUMAN	Serine/threonine-protein phosphatase 4 catalytic subunit	-0.00328899	20.973	-0.0345308	0.972499	0.983667	-6.5845
P60660	MYL6	MYL6_HUMAN	Myosin light polypeptide 6	0.0716309	26.9326	0.878086	0.381268	0.52876	-6.20528
P60842	EIF4A1	IF4A1_HUMAN	Eukaryotic initiation factor 4A-I	0.0539206	24.3812	0.921023	0.358482	0.505748	-6.16734
P60866	RPS20	RS20_HUMAN	40S ribosomal protein S20	-0.0373668	25.0328	-0.526613	0.599222	0.723382	-6.44826
P60900	PSMA6	PSA6_HUMAN	Proteasome subunit alpha type-6	-0.0890983	23.483	-1.89413	0.0600871	0.133421	-4.83404
P60903	S100A10	S10AA_HUMAN	Protein S100-A10	-0.582876	20.836	-1.21303	0.226979	0.36795	-5.86194
P60953	CDC42	CDC42_HUMAN	Cell division control protein 42 homolog	-0.162193	20.642	-0.658125	0.511443	0.650381	-6.37149
P60981	DSTN	DEST_HUMAN	Destrin	-0.43305	20.9267	-1.05312	0.29394	0.43881	-6.03938
P61006	RAB8A	RAB8A_HUMAN	Ras-related protein Rab-8A	-0.136933	22.1884	-1.52864	0.12841	0.238354	-5.43994
P61009	SPCS3	SPCS3_HUMAN	Signal peptidase complex subunit 3	0.173185	19.1401	0.669035	0.504477	0.643964	-6.36436
P61011	SRP54	SRP54_HUMAN	Signal recognition particle 54 kDa protein	0.0660683	20.2163	0.92371	0.357086	0.504253	-6.1649
P61018	RAB4B	RAB4B_HUMAN	Ras-related protein Rab-4B	-0.079427	18.8518	-0.443966	0.657692	0.767165	-6.48781
P61019	RAB2A	RAB2A_HUMAN	Ras-related protein Rab-2A	-0.365022	19.5878	-2.49101	0.013801	0.0422304	-3.58207
P61020	RAB5B	RAB5B_HUMAN	Ras-related protein Rab-5B	-0.490413	20.7274	-2.0461	0.0424517	0.102303	-4.54576
P61024	CKS1B	CKS1_HUMAN	Cyclin-dependent kinases regulatory subunit 1	0.108564	18.5618	0.647025	0.518581	0.656267	-6.37863
P61026	RAB10	RAB10_HUMAN	Ras-related protein Rab-10	-0.312569	22.1072	-3.12814	0.00210503	0.00981911	-1.90304
P61081	UBE2M	UBC12_HUMAN	NEDD8-conjugating enzyme Ubc12	0.130824	20.961	2.15869	0.0324263	0.0825112	-4.31861
P61086	UBE2K	UBE2K_HUMAN	Ubiquitin-conjugating enzyme E2 K	-0.138229	21.436	-2.08853	0.0383994	0.0946709	-4.46151
P61106	RAB14	RAB14_HUMAN	Ras-related protein Rab-14	-0.252131	22.6517	-3.12657	0.00211561	0.0098582	-1.90759
P61158	ACTR3	ARP3_HUMAN	Actin-related protein 3	-0.0781105	24.7351	-1.03264	0.303395	0.449373	-6.06033
P61160	ACTR2	ARP2_HUMAN	Actin-related protein 2	-0.197125	24.48	-2.01866	0.0452624	0.107747	-4.59938
P61163	ACTR1A	ACTZ_HUMAN	Alpha-centractin	-0.120141	21.1514	-1.08355	0.280263	0.424888	-6.00752
P61201	COPS2	CSN2_HUMAN	COP9 signalosome complex subunit 2	-0.0957928	20.6346	-1.92552	0.056011	0.126714	-4.77622
P61221	ABCE1	ABCE1_HUMAN	ATP-binding cassette sub-family E member 1	-0.0419867	22.3167	-0.845477	0.399159	0.544826	-6.2329
P61225	RAP2B	RAP2B_HUMAN	Ras-related protein Rap-2b	-0.110483	20.832	-0.778579	0.437425	0.578523	-6.28632
P61247	RPS3A	RS3A_HUMAN	40S ribosomal protein S3a	-0.145904	25.0829	-2.13829	0.0340744	0.0856531	-4.36063
P61254	RPL26	RL26_HUMAN	60S ribosomal protein L26	-0.206675	19.485	-1.20627	0.229567	0.371073	-5.86993
P61289	PSME3	PSME3_HUMAN	Proteasome activator complex subunit 3	0.0944578	23.8329	1.43667	0.152845	0.271055	-5.57269
P61313	RPL15	RL15_HUMAN	60S ribosomal protein L15	-0.05775	26.0009	-0.859291	0.391519	0.537511	-6.22133
P61353	RPL27	RL27_HUMAN	60S ribosomal protein L27	-0.0895691	24.3816	-1.40514	0.162	0.283926	-5.61636
P61421	ATP6V0D1	VA0D1_HUMAN	V-type proton ATPase subunit d 1	0.0734014	22.4747	1.14876	0.25244	0.396074	-5.93621
P61457	PCBD1	PHS_HUMAN	Pterin-4-alpha-carbinolamine dehydratase	-0.171281	22.0807	-0.856389	0.393116	0.538706	-6.22378
P61604	HSPE1	CH10_HUMAN	10 kDa heat shock protein, mitochondrial	0.0421067	27.1408	0.516994	0.605904	0.728224	-6.45321
P61619	SEC61A1	S61A1_HUMAN	Protein transport protein Sec61 subunit alpha isoform 1	-0.0639452	22.4945	-0.865899	0.387896	0.534292	-6.21573
P61626	LYZ	LYSC_HUMAN	Lysozyme C	0.370355	24.478	2.08196	0.039004	0.0957934	-4.47466
P61758	VBP1	PFD3_HUMAN	Prefoldin subunit 3	-0.1251	20.469	-0.991654	0.322926	0.469596	-6.10102
P61764	STXBP1	STXB1_HUMAN	Syntaxin-binding protein 1	0.442966	18.6629	3.23171	0.00150569	0.00752342	-1.59822
P61769	B2M	B2MG_HUMAN	Beta-2-microglobulin	-0.180392	22.7083	-1.59816	0.112061	0.215212	-5.3343
P61803	DAD1	DAD1_HUMAN	Dolichyl-diphosphooligosaccharide--protein glycosyltransferase subunit DAD1	-0.185589	23.2743	-0.777259	0.438201	0.579111	-6.28733
P61916	NPC2	NPC2_HUMAN	NPC intracellular cholesterol transporter 2	0.16753	20.0625	0.894838	0.372273	0.520951	-6.19069
P61923	COPZ1	COPZ1_HUMAN	Coatomer subunit zeta-1	-0.0921549	21.9953	-0.418799	0.675948	0.780755	-6.49852
P61960	UFM1	UFM1_HUMAN	Ubiquitin-fold modifier 1	-0.105221	21.9379	-1.13013	0.260185	0.402634	-5.95701
P61962	DCAF7	DCAF7_HUMAN	DDB1- and CUL4-associated factor 7	-0.186579	18.5548	-1.57587	0.117113	0.222911	-5.36867
P61964	WDR5	WDR5_HUMAN	WD repeat-containing protein 5	0.1008	18.2866	0.868741	0.386344	0.53333	-6.2133
P61966	AP1S1	AP1S1_HUMAN	AP-1 complex subunit sigma-1A	-0.417094	20.3859	-2.96617	0.00349754	0.0149771	-2.36219
P61978	HNRNPK	HNRPK_HUMAN	Heterogeneous nuclear ribonucleoprotein K	0.0409507	26.1727	0.58493	0.559453	0.690591	-6.41631
P61981	YWHAG	1433G_HUMAN	14-3-3 protein gamma	-0.025186	24.6374	-0.259368	0.795699	0.870926	-6.55187
P62070	RRAS2	RRAS2_HUMAN	Ras-related protein R-Ras2	-0.267277	18.9693	-2.75852	0.00651167	0.0241563	-2.91895
P62081	RPS7	RS7_HUMAN	40S ribosomal protein S7	-0.0554837	18.6332	-0.526786	0.599102	0.723382	-6.44817
P62136	PPP1CA	PP1A_HUMAN	Serine/threonine-protein phosphatase PP1-alpha catalytic subunit	0.0410618	22.9154	0.734675	0.463657	0.60352	-6.31901
P62140	PPP1CB	PP1B_HUMAN	Serine/threonine-protein phosphatase PP1-beta catalytic subunit	-0.218848	22.1689	-3.10882	0.00223878	0.0103251	-1.95894
P62191	PSMC1	PRS4_HUMAN	26S proteasome regulatory subunit 4	-0.0183241	23.9169	-0.454714	0.649957	0.761703	-6.48305
P62195	PSMC5	PRS8_HUMAN	26S proteasome regulatory subunit 8	-0.0413607	22.8588	-1.18526	0.237743	0.380265	-5.89451
P62241	RPS8	RS8_HUMAN	40S ribosomal protein S8	-0.00305609	24.3517	-0.0504658	0.959817	0.976335	-6.58383
P62244	RPS15A	RS15A_HUMAN	40S ribosomal protein S15a	-0.0999653	25.0298	-1.65195	0.100588	0.197742	-5.24946
P62249	RPS16	RS16_HUMAN	40S ribosomal protein S16	-0.0200997	25.67	-0.479756	0.632083	0.749556	-6.47151
P62258	YWHAE	1433E_HUMAN	14-3-3 protein epsilon	-0.237902	25.2337	-3.83135	0.000185306	0.00139898	0.332467
P62263	RPS14	RS14_HUMAN	40S ribosomal protein S14	-0.125875	23.3484	-1.71687	0.0880188	0.178986	-5.14345
P62266	RPS23	RS23_HUMAN	40S ribosomal protein S23	0.0189229	20.8435	0.143787	0.885857	0.932006	-6.57488
P62269	RPS18	RS18_HUMAN	40S ribosomal protein S18	-0.107866	26.4748	-2.14746	0.0333252	0.0843596	-4.3418
P62277	RPS13	RS13_HUMAN	40S ribosomal protein S13	-0.0275867	25.6248	-0.406915	0.684636	0.787955	-6.50336
P62280	RPS11	RS11_HUMAN	40S ribosomal protein S11	-0.00649829	24.8129	-0.0893264	0.928939	0.957722	-6.58115
P62306	SNRPF	RUXF_HUMAN	Small nuclear ribonucleoprotein F	0.17758	17.98	1.29816	0.196178	0.329802	-5.75746
P62310	LSM3	LSM3_HUMAN	U6 snRNA-associated Sm-like protein LSm3	0.010347	22.6534	0.122746	0.902468	0.940577	-6.57765
P62312	LSM6	LSM6_HUMAN	U6 snRNA-associated Sm-like protein LSm6	-0.0111294	20.3432	-0.0684784	0.945494	0.967819	-6.58277
P62314	SNRPD1	SMD1_HUMAN	Small nuclear ribonucleoprotein Sm D1	0.183493	23.7355	4.01419	9.29791e-05	0.000810994	0.975162
P62316	SNRPD2	SMD2_HUMAN	Small nuclear ribonucleoprotein Sm D2	0.205921	23.0216	1.81589	0.0713365	0.152302	-4.97419
P62318	SNRPD3	SMD3_HUMAN	Small nuclear ribonucleoprotein Sm D3	0.0469542	24.0419	0.626674	0.531803	0.668212	-6.3914
P62328	TMSB4X	TYB4_HUMAN	Thymosin beta-4	-0.00573726	18.5787	-0.0300801	0.976042	0.984397	-6.58464
P62330	ARF6	ARF6_HUMAN	ADP-ribosylation factor 6	-0.563409	22.3065	-6.28943	3.15375e-09	2.77777e-07	10.7577
P62333	PSMC6	PRS10_HUMAN	26S proteasome regulatory subunit 10B	-0.0860752	21.8383	-1.91379	0.0575058	0.129029	-4.79793
P62341	SELENOT	SELT_HUMAN	Thioredoxin reductase-like selenoprotein T	-0.665425	19.2204	-3.13786	0.00204053	0.00960801	-1.87479
P62424	RPL7A	RL7A_HUMAN	60S ribosomal protein L7a	-0.00427804	25.5662	-0.0604332	0.951889	0.971571	-6.58328
P62495	ETF1	ERF1_HUMAN	Eukaryotic peptide chain release factor subunit 1	-0.110619	22.4062	-1.91972	0.0567464	0.127836	-4.78698
P62701	RPS4X	RS4X_HUMAN	40S ribosomal protein S4, X isoform	-0.710998	24.096	-2.08025	0.0391628	0.0961309	-4.47807
P62750	RPL23A	RL23A_HUMAN	60S ribosomal protein L23a	-0.052069	24.9343	-0.929279	0.354202	0.501126	-6.15984
P62753	RPS6	RS6_HUMAN	40S ribosomal protein S6	-0.0687756	24.6301	-0.952157	0.342513	0.490146	-6.1387
P62760	VSNL1	VISL1_HUMAN	Visinin-like protein 1	-0.543169	18.5454	-2.67767	0.00821978	0.0288463	-3.12586
P62805	H4C1	H4_HUMAN	Histone H4	0.261501	30.1502	2.5005	0.0134512	0.0415055	-3.55961
P62820	RAB1A	RAB1A_HUMAN	Ras-related protein Rab-1A	-0.320955	21.8603	-1.9365	0.0546416	0.12409	-4.75579
P62826	RAN	RAN_HUMAN	GTP-binding nuclear protein Ran	0.0360992	25.2108	0.566525	0.571863	0.700712	-6.42676
P62829	RPL23	RL23_HUMAN	60S ribosomal protein L23	-0.0691394	24.1319	-1.14393	0.254432	0.39781	-5.94164
P62841	RPS15	RS15_HUMAN	40S ribosomal protein S15	-0.238465	19.8248	-1.13921	0.25639	0.399065	-5.94691
P62847	RPS24	RS24_HUMAN	40S ribosomal protein S24	-0.046229	18.5077	-0.298273	0.765898	0.849695	-6.54117
P62851	RPS25	RS25_HUMAN	40S ribosomal protein S25	-0.016825	25.7421	-0.429153	0.668413	0.775318	-6.49419
P62857	RPS28	RS28_HUMAN	40S ribosomal protein S28	-0.0401621	24.0613	-0.225789	0.821666	0.890881	-6.55992
P62861	FAU	RS30_HUMAN	40S ribosomal protein S30	-0.0744589	25.4388	-1.0206	0.309047	0.455011	-6.07245
P62879	GNB2	GBB2_HUMAN	Guanine nucleotide-binding protein G(I)/G(S)/G(T) subunit beta-2	-0.00456399	19.5856	-0.0180498	0.985623	0.988704	-6.58493
P62888	RPL30	RL30_HUMAN	60S ribosomal protein L30	-0.124959	24.048	-1.2834	0.201283	0.334627	-5.77606
P62899	RPL31	RL31_HUMAN	60S ribosomal protein L31	-0.0190087	24.3671	-0.27186	0.786095	0.863781	-6.5486
P62906	RPL10A	RL10A_HUMAN	60S ribosomal protein L10a	-0.0596164	26.0152	-1.42727	0.15553	0.274731	-5.5858
P62910	RPL32	RL32_HUMAN	60S ribosomal protein L32	-0.123643	24.3777	-0.897253	0.370988	0.5198	-6.18857
P62913	RPL11	RL11_HUMAN	60S ribosomal protein L11	-0.0317173	22.5254	-0.502807	0.61582	0.736884	-6.46034
P62917	RPL8	RL8_HUMAN	60S ribosomal protein L8	-0.0511919	25.9737	-0.59607	0.552005	0.684596	-6.40983
P62937	PPIA	PPIA_HUMAN	Peptidyl-prolyl cis-trans isomerase A	-0.0749833	26.9604	-0.99988	0.31894	0.465922	-6.09299
P62942	FKBP1A	FKB1A_HUMAN	Peptidyl-prolyl cis-trans isomerase FKBP1A	-0.180103	18.8992	-0.889039	0.375372	0.523981	-6.19577
P62993	GRB2	GRB2_HUMAN	Growth factor receptor-bound protein 2	0.140779	21.7537	2.03444	0.0436267	0.104518	-4.56862
P62995	TRA2B	TRA2B_HUMAN	Transformer-2 protein homolog beta	0.206022	21.4648	1.61891	0.107517	0.207996	-5.30189
P63010	AP2B1	AP2B1_HUMAN	AP-2 complex subunit beta	0.0522985	21.6949	0.819146	0.413972	0.558595	-6.25445
P63104	YWHAZ	1433Z_HUMAN	14-3-3 protein zeta/delta	-0.194518	26.1357	-2.24264	0.026351	0.0695205	-4.14183
P63151	PPP2R2A	2ABA_HUMAN	Serine/threonine-protein phosphatase 2A 55 kDa regulatory subunit B alpha isoform	-0.301998	20.4398	-2.69191	0.00789212	0.0280692	-3.08981
P63165	SUMO1	SUMO1_HUMAN	Small ubiquitin-related modifier 1	-0.295791	19.8721	-1.28062	0.202259	0.335416	-5.77956
P63173	RPL38	RL38_HUMAN	60S ribosomal protein L38	0.0034521	25.8823	0.0526335	0.958092	0.975319	-6.58372
P63208	SKP1	SKP1_HUMAN	S-phase kinase-associated protein 1	-0.0862231	21.6775	-1.0837	0.280197	0.424888	-6.00736
P63220	RPS21	RS21_HUMAN	40S ribosomal protein S21	-0.159105	24.6399	-1.63454	0.104193	0.202768	-5.27722
P63244	RACK1	RACK1_HUMAN	Receptor of activated protein C kinase 1	-0.0972093	25.8237	-2.32922	0.02115	0.0589	-3.95291
P63279	UBE2I	UBC9_HUMAN	SUMO-conjugating enzyme UBC9	-0.0470071	22.7441	-0.646785	0.518736	0.656267	-6.37878
P63313	TMSB10	TYB10_HUMAN	Thymosin beta-10	0.0246281	18.0952	0.192728	0.847426	0.908723	-6.56675
P67809	YBX1	YBOX1_HUMAN	Y-box-binding protein 1	-0.0193837	21.1619	-0.175678	0.860779	0.916043	-6.56985
P67936	TPM4	TPM4_HUMAN	Tropomyosin alpha-4 chain	0.301227	25.5847	3.41455	0.000817222	0.00463505	-1.03909
P68036	UBE2L3	UB2L3_HUMAN	Ubiquitin-conjugating enzyme E2 L3	-0.0590988	22.0362	-1.08058	0.281576	0.426159	-6.01066
P68366	TUBA4A	TBA4A_HUMAN	Tubulin alpha-4A chain	-0.0299342	24.0754	-0.160299	0.872856	0.923209	-6.5724
P68371	TUBB4B	TBB4B_HUMAN	Tubulin beta-4B chain	0.318755	23.1	0.59167	0.554941	0.686721	-6.41241
P68402	PAFAH1B2	PA1B2_HUMAN	Platelet-activating factor acetylhydrolase IB subunit beta	-0.20501	22.1958	-1.78784	0.0757729	0.160024	-5.02306
P68871	HBB	HBB_HUMAN	Hemoglobin subunit beta	-0.155163	24.7576	-0.696534	0.487147	0.626863	-6.34588
P69905	HBA1	HBA_HUMAN	Hemoglobin subunit alpha	-0.0554327	28.3927	-0.24684	0.805362	0.878505	-6.555
P78310	CXADR	CXAR_HUMAN	Coxsackievirus and adenovirus receptor	-0.926099	18.6969	-4.87652	2.67101e-06	4.47693e-05	4.31877
P78316	NOP14	NOP14_HUMAN	Nucleolar protein 14	0.258907	19.9077	2.164	0.0320089	0.0816955	-4.30762
P78318	IGBP1	IGBP1_HUMAN	Immunoglobulin-binding protein 1	-0.0725956	21.005	-1.30165	0.194984	0.328049	-5.75302
P78330	PSPH	SERB_HUMAN	Phosphoserine phosphatase	-0.234814	19.3141	-1.03259	0.303417	0.449373	-6.06037
P78332	RBM6	RBM6_HUMAN	RNA-binding protein 6	0.217792	19.3905	1.41686	0.158549	0.278857	-5.60023
P78344	EIF4G2	IF4G2_HUMAN	Eukaryotic translation initiation factor 4 gamma 2	0.0381372	21.8146	0.873233	0.383899	0.531097	-6.20946
P78345	RPP38	RPP38_HUMAN	Ribonuclease P protein subunit p38	0.257654	18.4301	1.9484	0.0531897	0.121531	-4.73352
P78347	GTF2I	GTF2I_HUMAN	General transcription factor II-I	-0.0775503	22.0119	-1.10621	0.270365	0.414649	-5.9832
P78362	SRPK2	SRPK2_HUMAN	SRSF protein kinase 2	0.221463	18.6754	1.7054	0.0901415	0.182312	-5.16246
P78371	CCT2	TCPB_HUMAN	T-complex protein 1 subunit beta	-0.207555	23.3289	-2.9934	0.00321595	0.0140253	-2.28653
P78406	RAE1	RAE1L_HUMAN	mRNA export factor	-0.134713	20.3241	-0.836785	0.404013	0.548783	-6.24009
P78417	GSTO1	GSTO1_HUMAN	Glutathione S-transferase omega-1	0.110931	23.1889	1.17112	0.243363	0.386148	-5.91082
P78524	DENND2B	DEN2B_HUMAN	DENN domain-containing protein 2B	0.226044	17.9345	2.35699	0.0196846	0.0555771	-3.89089
P78527	PRKDC	PRKDC_HUMAN	DNA-dependent protein kinase catalytic subunit	0.224279	23.682	3.84106	0.000178746	0.0013689	0.365985
P78549	NTHL1	NTH_HUMAN	Endonuclease III-like protein 1	-0.0752007	18.4401	-0.572817	0.567606	0.697977	-6.42322
P79483	HLA-DRB3	DRB3_HUMAN	HLA class II histocompatibility antigen, DR beta 3 chain	0.547137	19.2539	1.87009	0.0633731	0.138594	-4.87769
P80188	LCN2	NGAL_HUMAN	Neutrophil gelatinase-associated lipocalin	0.574803	23.2609	2.36855	0.0191018	0.0543677	-3.86489
P80217	IFI35	IN35_HUMAN	Interferon-induced 35 kDa protein	0.116442	20.4736	1.04655	0.296949	0.44198	-6.04614
P80303	NUCB2	NUCB2_HUMAN	Nucleobindin-2	-0.363223	20.4181	-3.99746	9.91319e-05	0.000844972	0.915328
P80404	ABAT	GABT_HUMAN	4-aminobutyrate aminotransferase, mitochondrial	-0.691017	18.7113	-4.5921	9.07468e-06	0.00012132	3.16138
P80511	S100A12	S10AC_HUMAN	Protein S100-A12	1.05238	22.0069	4.79032	3.88971e-06	6.04587e-05	3.96257
P80723	BASP1	BASP1_HUMAN	Brain acid soluble protein 1	0.317112	20.4877	2.22261	0.0277027	0.0723492	-4.18459
P80748	IGLV3-21	LV321_HUMAN	Immunoglobulin lambda variable 3-21	-0.169534	19.9329	-0.485135	0.628272	0.74681	-6.46895
P82094	TMF1	TMF1_HUMAN	TATA element modulatory factor	-0.0714476	19.1604	-0.7145	0.476002	0.614602	-6.3334
P82650	MRPS22	RT22_HUMAN	28S ribosomal protein S22, mitochondrial	-0.146325	20.8079	-2.34166	0.0204821	0.0573959	-3.92521
P82664	MRPS10	RT10_HUMAN	28S ribosomal protein S10, mitochondrial	-0.539071	19.1112	-2.45365	0.015259	0.0456045	-3.66975
P82675	MRPS5	RT05_HUMAN	28S ribosomal protein S5, mitochondrial	-0.0581582	20.2349	-0.765368	0.445227	0.585263	-6.29636
P82914	MRPS15	RT15_HUMAN	28S ribosomal protein S15, mitochondrial	-0.270122	19.6497	-2.02902	0.0441825	0.105568	-4.5792
P82921	MRPS21	RT21_HUMAN	28S ribosomal protein S21, mitochondrial	-0.264747	18.8007	-1.74883	0.0823181	0.17001	-5.08981
P82930	MRPS34	RT34_HUMAN	28S ribosomal protein S34, mitochondrial	-0.197777	21.7576	-3.07781	0.00247004	0.0113218	-2.04802
P82932	MRPS6	RT06_HUMAN	28S ribosomal protein S6, mitochondrial	-0.683588	19.2593	-2.74766	0.00672052	0.0247447	-2.94705
P82933	MRPS9	RT09_HUMAN	28S ribosomal protein S9, mitochondrial	-0.310175	19.1047	-2.76939	0.00630842	0.0236539	-2.8907
P82979	SARNP	SARNP_HUMAN	SAP domain-containing ribonucleoprotein	0.0698905	23.1053	1.67616	0.0957404	0.190126	-5.21038
P83111	LACTB	LACTB_HUMAN	Serine beta-lactamase-like protein LACTB, mitochondrial	0.248501	20.5192	2.85664	0.0048747	0.0194767	-2.66038
P83436	COG7	COG7_HUMAN	Conserved oligomeric Golgi complex subunit 7	-0.469869	20.5136	-2.58402	0.0106969	0.0351504	-3.35851
P83731	RPL24	RL24_HUMAN	60S ribosomal protein L24	-0.124068	24.8717	-2.67036	0.00839265	0.0293384	-3.1443
P83876	TXNL4A	TXN4A_HUMAN	Thioredoxin-like protein 4A	-0.251577	19.3359	-2.24256	0.0263565	0.0695205	-4.14201
P84085	ARF5	ARF5_HUMAN	ADP-ribosylation factor 5	-0.264777	22.3324	-2.679	0.00818861	0.0288186	-3.1225
P84095	RHOG	RHOG_HUMAN	Rho-related GTP-binding protein RhoG	0.336815	21.4945	2.67855	0.00819906	0.0288186	-3.12363
P84098	RPL19	RL19_HUMAN	60S ribosomal protein L19	-0.0798619	23.8816	-0.969285	0.333926	0.480306	-6.12255
P84103	SRSF3	SRSF3_HUMAN	Serine/arginine-rich splicing factor 3	0.0958003	25.6375	0.994446	0.321569	0.46823	-6.0983
P84157	MXRA7	MXRA7_HUMAN	Matrix-remodeling-associated protein 7	0.262555	18.56	1.83399	0.0685903	0.147844	-4.94227
P85037	FOXK1	FOXK1_HUMAN	Forkhead box protein K1	0.484562	20.2949	2.32327	0.0214761	0.0594764	-3.96611
P98082	DAB2	DAB2_HUMAN	Disabled homolog 2	0.411547	19.5715	1.87152	0.0631739	0.13836	-4.87512
P98088	MUC5AC	MUC5A_HUMAN	Mucin-5AC	-1.94583	24.7641	-4.13119	5.90903e-05	0.000561942	1.39909
P98095	FBLN2	FBLN2_HUMAN	Fibulin-2	0.519832	19.5424	2.47812	0.0142895	0.0433706	-3.61246
P98160	HSPG2	PGBM_HUMAN	Basement membrane-specific heparan sulfate proteoglycan core protein	0.15969	24.9373	1.50779	0.133663	0.245668	-5.47074
P98170	XIAP	XIAP_HUMAN	E3 ubiquitin-protein ligase XIAP	-0.12306	20.8298	-0.581684	0.561632	0.692901	-6.41818
P98171	ARHGAP4	RHG04_HUMAN	Rho GTPase-activating protein 4	0.583594	18.3213	3.87474	0.000157662	0.00122954	0.482765
P98175	RBM10	RBM10_HUMAN	RNA-binding protein 10	0.129677	20.6472	2.77334	0.00623598	0.0234803	-2.88041
P98179	RBM3	RBM3_HUMAN	RNA-binding protein 3	0.0466225	23.3962	0.276637	0.782431	0.86123	-6.5473
P98194	ATP2C1	AT2C1_HUMAN	Calcium-transporting ATPase type 2C member 1	-0.0114899	18.5082	-0.115607	0.908115	0.944053	-6.57849
P99999	CYCS	CYC_HUMAN	Cytochrome c	-0.215383	24.9495	-2.37632	0.0187183	0.0536242	-3.84733
Q00013	MPP1	EM55_HUMAN	55 kDa erythrocyte membrane protein	0.278632	18.951	2.02401	0.0447019	0.106582	-4.58897
Q00059	TFAM	TFAM_HUMAN	Transcription factor A, mitochondrial	-0.190099	21.7782	-2.33246	0.0209738	0.0585085	-3.94569
Q00169	PITPNA	PIPNA_HUMAN	Phosphatidylinositol transfer protein alpha isoform	-0.127588	18.4992	-1.14143	0.255465	0.398316	-5.94443
Q00325	SLC25A3	MPCP_HUMAN	Phosphate carrier protein, mitochondrial	-0.119179	23.7004	-1.46546	0.144838	0.26087	-5.53198
Q00341	HDLBP	VIGLN_HUMAN	Vigilin	-0.0183412	24.2667	-0.388479	0.698199	0.797841	-6.5106
Q00403	GTF2B	TF2B_HUMAN	Transcription initiation factor IIB	0.0642085	20.4521	1.04702	0.296734	0.441855	-6.04566
Q00534	CDK6	CDK6_HUMAN	Cyclin-dependent kinase 6	0.112782	18.644	0.535093	0.593359	0.719432	-6.44382
Q00577	PURA	PURA_HUMAN	Transcriptional activator protein Pur-alpha	0.128948	20.8745	0.689362	0.491635	0.630438	-6.35077
Q00587	CDC42EP1	BORG5_HUMAN	Cdc42 effector protein 1	-0.286813	20.0253	-2.36436	0.0193109	0.0547285	-3.87431
Q00610	CLTC	CLH1_HUMAN	Clathrin heavy chain 1	-0.140144	25.5707	-3.67826	0.000324246	0.00220684	-0.186675
Q00653	NFKB2	NFKB2_HUMAN	Nuclear factor NF-kappa-B p100 subunit	0.430212	20.5438	4.64229	7.33959e-06	0.000102073	3.36185
Q00688	FKBP3	FKBP3_HUMAN	Peptidyl-prolyl cis-trans isomerase FKBP3	-0.0997003	22.7702	-1.76196	0.0800649	0.166685	-5.0675
Q00722	PLCB2	PLCB2_HUMAN	1-phosphatidylinositol 4,5-bisphosphate phosphodiesterase beta-2	0.469402	18.04	4.00737	9.54409e-05	0.00082288	0.950757
Q00796	SORD	DHSO_HUMAN	Sorbitol dehydrogenase	-0.306558	21.8534	-1.7755	0.0777958	0.163146	-5.04433
Q00839	HNRNPU	HNRPU_HUMAN	Heterogeneous nuclear ribonucleoprotein U	0.176342	25.3371	3.75022	0.000249776	0.00179519	0.0551702
Q00978	IRF9	IRF9_HUMAN	Interferon regulatory factor 9	0.0723837	18.9577	0.429754	0.667977	0.775136	-6.49394
Q01082	SPTBN1	SPTB2_HUMAN	Spectrin beta chain, non-erythrocytic 1	-0.208388	24.0479	-2.42589	0.0164291	0.0483614	-3.73409
Q01085	TIAL1	TIAR_HUMAN	Nucleolysin TIAR	0.152355	19.6468	0.867394	0.387079	0.533853	-6.21445
Q01105	SET	SET_HUMAN	Protein SET	0.225987	22.7401	1.25537	0.211251	0.346454	-5.81084
Q01130	SRSF2	SRSF2_HUMAN	Serine/arginine-rich splicing factor 2	0.0376076	19.6426	0.142204	0.887105	0.932135	-6.5751
Q01432	AMPD3	AMPD3_HUMAN	AMP deaminase 3	0.626267	20.3308	3.43317	0.000766856	0.00438817	-0.98067
Q01433	AMPD2	AMPD2_HUMAN	AMP deaminase 2	0.184119	21.5365	2.81713	0.00548236	0.02123	-2.76547
Q01469	FABP5	FABP5_HUMAN	Fatty acid-binding protein 5	-1.25252	25.5738	-5.98537	1.46531e-08	8.54826e-07	9.28431
Q01518	CAP1	CAP1_HUMAN	Adenylyl cyclase-associated protein 1	0.0109497	23.9305	0.157867	0.874769	0.924449	-6.57278
Q01581	HMGCS1	HMCS1_HUMAN	Hydroxymethylglutaryl-CoA synthase, cytoplasmic	-0.915972	19.8751	-5.58849	1.01779e-07	3.74746e-06	7.42968
Q01780	EXOSC10	EXOSX_HUMAN	Exosome component 10	0.0535423	19.0659	0.529166	0.597454	0.722659	-6.44693
Q01804	OTUD4	OTUD4_HUMAN	OTU domain-containing protein 4	0.178887	18.2796	1.55509	0.121983	0.229123	-5.40029
Q01813	PFKP	PFKAP_HUMAN	ATP-dependent 6-phosphofructokinase, platelet type	-0.188377	22.6256	-2.84782	0.00500471	0.0198422	-2.68395
Q01831	XPC	XPC_HUMAN	DNA repair protein complementing XP-C cells	-0.0417146	18.4964	-0.311642	0.755735	0.841537	-6.53714
Q01844	EWSR1	EWS_HUMAN	RNA-binding protein EWS	0.070583	22.8317	0.529104	0.597497	0.722659	-6.44696
Q01968	OCRL	OCRL_HUMAN	Inositol polyphosphate 5-phosphatase OCRL	-0.00423115	19.1744	-0.0329819	0.973732	0.983708	-6.58455
Q01970	PLCB3	PLCB3_HUMAN	1-phosphatidylinositol 4,5-bisphosphate phosphodiesterase beta-3	-0.448237	20.3945	-5.66638	7.00125e-08	2.8333e-06	7.78724
Q01995	TAGLN	TAGL_HUMAN	Transgelin	-0.0228255	24.5481	-0.108261	0.91393	0.948903	-6.5793
Q02040	AKAP17A	AK17A_HUMAN	A-kinase anchor protein 17A	0.223402	19.6894	1.41798	0.158221	0.278389	-5.59868
Q02083	NAAA	NAAA_HUMAN	N-acylethanolamine-hydrolyzing acid amidase	-0.00663201	18.6345	-0.0331778	0.973576	0.983708	-6.58454
Q02108	GUCY1A1	GCYA1_HUMAN	Guanylate cyclase soluble subunit alpha-1	0.891818	19.5218	4.30501	2.96285e-05	0.000314636	2.04667
Q02127	DHODH	PYRD_HUMAN	Dihydroorotate dehydrogenase (quinone), mitochondrial	-0.160427	18.8017	-0.882261	0.379014	0.527158	-6.20167
Q02153	GUCY1B1	GCYB1_HUMAN	Guanylate cyclase soluble subunit beta-1	0.327083	18.2087	2.99133	0.00323655	0.0140787	-2.29229
Q02218	OGDH	ODO1_HUMAN	2-oxoglutarate dehydrogenase, mitochondrial	-0.302411	23.2626	-4.94318	1.99131e-06	3.63616e-05	4.59734
Q02252	ALDH6A1	MMSA_HUMAN	Methylmalonate-semialdehyde dehydrogenase [acylating], mitochondrial	-0.651339	22.2707	-3.68365	0.000318011	0.00217098	-0.168694
Q02318	CYP27A1	CP27A_HUMAN	Sterol 26-hydroxylase, mitochondrial	0.22057	18.9659	0.991223	0.323135	0.469679	-6.10144
Q02338	BDH1	BDH_HUMAN	D-beta-hydroxybutyrate dehydrogenase, mitochondrial	-0.867005	21.871	-5.57924	1.06381e-07	3.87004e-06	7.38743
Q02388	COL7A1	CO7A1_HUMAN	Collagen alpha-1(VII) chain	-0.181966	22.4748	-0.947261	0.344993	0.493113	-6.14327
Q02413	DSG1	DSG1_HUMAN	Desmoglein-1	-0.434556	19.2635	-1.78309	0.0765465	0.161203	-5.03127
Q02487	DSC2	DSC2_HUMAN	Desmocollin-2	-1.20869	21.2192	-4.5075	1.29313e-05	0.000162271	2.82716
Q02539	H1-1	H11_HUMAN	Histone H1.1	0.684849	19.481	1.77888	0.0772374	0.162236	-5.03852
Q02543	RPL18A	RL18A_HUMAN	60S ribosomal protein L18a	-0.133148	24.7333	-1.98157	0.0493121	0.115086	-4.67075
Q02742	GCNT1	GCNT1_HUMAN	Beta-1,3-galactosyl-O-glycosyl-glycoprotein beta-1,6-N-acetylglucosaminyltransferase	-0.467157	18.6242	-2.62845	0.00944835	0.0318873	-3.24908
Q02750	MAP2K1	MP2K1_HUMAN	Dual specificity mitogen-activated protein kinase kinase 1	0.155399	18.7225	1.42664	0.155713	0.274946	-5.58668
Q02790	FKBP4	FKBP4_HUMAN	Peptidyl-prolyl cis-trans isomerase FKBP4	-0.170449	21.8858	-2.21735	0.0280675	0.073047	-4.19576
Q02809	PLOD1	PLOD1_HUMAN	Procollagen-lysine,2-oxoglutarate 5-dioxygenase 1	0.826285	20.7309	6.13025	7.08538e-09	4.89655e-07	9.98094
Q02817	MUC2	MUC2_HUMAN	Mucin-2	-0.0441638	20.5607	-0.0961887	0.923496	0.95452	-6.58052
Q02818	NUCB1	NUCB1_HUMAN	Nucleobindin-1	-0.138626	22.7944	-2.68162	0.00812772	0.0286801	-3.11588
Q02878	RPL6	RL6_HUMAN	60S ribosomal protein L6	-0.0183034	25.7529	-0.326523	0.744473	0.832919	-6.53245
Q02880	TOP2B	TOP2B_HUMAN	DNA topoisomerase 2-beta	0.195347	21.3802	4.00183	9.74869e-05	0.000835708	0.930951
Q02952	AKAP12	AKA12_HUMAN	A-kinase anchor protein 12	0.0867522	19.6278	0.622431	0.534581	0.670578	-6.39401
Q02978	SLC25A11	M2OM_HUMAN	Mitochondrial 2-oxoglutarate/malate carrier protein	-0.149368	21.771	-1.65593	0.0997769	0.196492	-5.24306
Q03001	DST	DYST_HUMAN	Dystonin	-0.374509	19.4381	-3.24488	0.00144204	0.00730286	-1.55883
Q03135	CAV1	CAV1_HUMAN	Caveolin-1	-0.617711	20.2432	-1.82678	0.0696731	0.149675	-4.95502
Q03154	ACY1	ACY1_HUMAN	Aminoacylase-1	-0.716518	20.1948	-3.86162	0.000165574	0.00128456	0.437192
Q03169	TNFAIP2	TNAP2_HUMAN	Tumor necrosis factor alpha-induced protein 2	0.195641	20.6573	1.75638	0.081016	0.168094	-5.077
Q03252	LMNB2	LMNB2_HUMAN	Lamin-B2	0.0779926	23.8103	1.44884	0.14942	0.267195	-5.55558
Q03426	MVK	KIME_HUMAN	Mevalonate kinase	-0.767212	19.4556	-5.70856	5.70977e-08	2.41965e-06	7.98222
Q03518	TAP1	TAP1_HUMAN	Antigen peptide transporter 1	0.118997	22.7339	1.17979	0.239908	0.382399	-5.90085
Q03519	TAP2	TAP2_HUMAN	Antigen peptide transporter 2	0.124738	22.9524	1.27228	0.205195	0.339028	-5.78995
Q03701	CEBPZ	CEBPZ_HUMAN	CCAAT/enhancer-binding protein zeta	0.308877	19.5205	2.60565	0.0100716	0.0333393	-3.30544
Q04206	RELA	TF65_HUMAN	Transcription factor p65	-0.0462139	21.5978	-1.07361	0.284681	0.429845	-6.01802
Q04323	UBXN1	UBXN1_HUMAN	UBX domain-containing protein 1	-0.0658754	21.7839	-1.18492	0.237877	0.380265	-5.89491
Q04446	GBE1	GLGB_HUMAN	1,4-alpha-glucan-branching enzyme	0.162193	21.631	2.25575	0.0254977	0.0678127	-4.11364
Q04637	EIF4G1	IF4G1_HUMAN	Eukaryotic translation initiation factor 4 gamma 1	-0.115258	22.9024	-2.30803	0.0223317	0.0613166	-3.99977
Q04656	ATP7A	ATP7A_HUMAN	Copper-transporting ATPase 1	-0.349368	18.3404	-3.2589	0.00137706	0.00705333	-1.51676
Q04695	KRT17	K1C17_HUMAN	Keratin, type I cytoskeletal 17	-0.438929	24.5379	-1.17961	0.239978	0.382399	-5.90106
Q04726	TLE3	TLE3_HUMAN	Transducin-like enhancer protein 3	-0.0413303	18.143	-0.34141	0.733262	0.825399	-6.52755
Q04760	GLO1	LGUL_HUMAN	Lactoylglutathione lyase	-0.245682	23.1602	-2.51629	0.0128865	0.0404234	-3.52206
Q04837	SSBP1	SSBP_HUMAN	Single-stranded DNA-binding protein, mitochondrial	0.0106685	23.5761	0.0995806	0.920807	0.953358	-6.58019
Q04864	REL	REL_HUMAN	Proto-oncogene c-Rel	0.0826392	18.1804	0.974329	0.331425	0.477932	-6.11774
Q04912	MST1R	RON_HUMAN	Macrophage-stimulating protein receptor	-0.598624	19.0414	-3.28548	0.00126128	0.00655747	-1.43656
Q04917	YWHAH	1433F_HUMAN	14-3-3 protein eta	-0.141722	23.6505	-1.5359	0.126619	0.23584	-5.42911
Q05048	CSTF1	CSTF1_HUMAN	Cleavage stimulation factor subunit 1	0.0164224	20.5506	0.156567	0.875792	0.925007	-6.57298
Q05086	UBE3A	UBE3A_HUMAN	Ubiquitin-protein ligase E3A	-0.128608	19.7131	-1.58589	0.114821	0.219386	-5.35328
Q05209	PTPN12	PTN12_HUMAN	Tyrosine-protein phosphatase non-receptor type 12	0.591668	20.354	4.56008	1.03821e-05	0.000135966	3.03432
Q05315	CLC	LEG10_HUMAN	Galectin-10	0.666304	20.8521	1.49057	0.138126	0.252117	-5.49586
Q05397	PTK2	FAK1_HUMAN	Focal adhesion kinase 1	0.0999376	21.1202	1.25966	0.209703	0.345049	-5.80557
Q05519	SRSF11	SRS11_HUMAN	Serine/arginine-rich splicing factor 11	-0.011302	21.5585	-0.154345	0.87754	0.926217	-6.57332
[truncated: 2,494 more rows]

## Sheet: Supplementary Table S4
Supplementary Table S4: Detailed results from KEGG pathway overrepresentation analyses of proteins that showed significant upregulation in AJ-low EAC compared to AJ-high EAC (log2 fold change > 0; p < 0.05; adjusted p < 0.2).
category	subcategory	ID	Description	GeneRatio	BgRatio	RichFactor	FoldEnrichment	zScore	pvalue	p.adjust	qvalue	geneID	Count
Organismal Systems	Immune system	hsa04610	Complement and coagulation cascades	42/491	88/8541	0.477273	8.30221	17.0044	3.03047e-29	9.30355e-27	8.29393e-27	2147/2158/2159/5340/629/462/5265/718/727/2243/2244/2266/714/735/3818/722/7448/7450/3689/5054/710/3053/717/5627/731/732/733/1604/3075/5345/716/110384692/720/100293534/721/730/1191/3684/2153/729/3687/1361	42
Human Diseases	Immune disease	hsa05322	Systemic lupus erythematosus	35/491	141/8541	0.248227	4.31794	9.81092	6.42764e-14	9.86643e-12	8.79572e-12	718/727/3122/714/735/6741/717/731/732/733/1991/1511/716/110384692/720/100293534/721/730/87/729/6632/554313/8370/8367/8361/8364/8366/8363/8294/8362/8365/121504/8360/8359/8368	35
Organismal Systems	Immune system	hsa04613	Neutrophil extracellular trap formation	39/491	193/8541	0.202073	3.51507	8.72791	2.77455e-12	2.83929e-10	2.53116e-10	7097/718/727/2243/2244/2266/7450/1536/3690/3689/4353/5579/1991/1511/3674/3684/1535/5336/4688/566/6850/820/554313/8370/8367/8361/8364/8366/8363/8294/8362/8365/121504/8360/8359/8368/5330/4689/23569	39
Genetic Information Processing	Translation	hsa03013	Nucleocytoplasmic transport	26/491	108/8541	0.240741	4.18771	8.23326	2.43408e-10	1.86816e-08	1.66542e-08	10284/11260/7175/23636/9775/5903/3838/3836/4928/1434/57122/4686/23279/8563/79228/9688/57187/55746/25909/23165/51068/4927/55706/8086/10482/9939	26
Genetic Information Processing	Transcription	hsa03040	Spliceosome	38/491	217/8541	0.175115	3.04615	7.54002	4.58617e-10	2.81591e-08	2.51032e-08	10915/23350/9128/9092/9129/8449/51362/55660/23020/6625/6627/1655/11338/9775/8896/220988/6632/3192/6426/4686/10992/22938/9343/10291/6432/10713/10594/9879/11325/10523/57187/26121/988/9416/22827/51729/51639/9939	38
Cellular Processes	Cell motility	hsa04810	Regulation of actin cytoskeleton	37/491	232/8541	0.159483	2.77422	6.76626	1.11963e-08	5.5827e-07	4.97686e-07	4659/10095/1730/2147/727/735/2335/3690/3689/3688/3685/731/732/733/3674/3678/5159/730/3684/87/3676/729/7409/3693/3687/4478/4627/4628/3071/3672/10093/5062/6093/9459/9138/26999/51571	37
Human Diseases	Infectious disease: parasitic	hsa05146	Amoebiasis	23/491	103/8541	0.223301	3.88435	7.27307	1.27293e-08	5.5827e-07	4.97686e-07	7097/7040/1282/735/2335/383/3689/5579/731/732/733/3912/1511/929/1284/3915/3684/87/5273/5272/7879/5330/3910	23
Environmental Information Processing	Signaling molecules and interaction	hsa04512	ECM-receptor interaction	20/491	89/8541	0.224719	3.90901	6.81291	1.02384e-07	3.92898e-06	3.5026e-06	1282/2335/7448/7450/3690/3688/3685/3912/7057/3674/1284/3678/3915/1293/2812/3676/3693/3371/3672/3910	20
Cellular Processes	Cell motility	hsa04820	Cytoskeleton in muscle cells	35/491	232/8541	0.150862	2.62426	6.19438	1.18241e-07	4.03332e-06	3.59562e-06	1730/752/1282/2335/3690/3688/1290/3685/7057/3674/1284/3678/7431/1293/1462/3676/4811/3693/4001/633/2192/4627/4628/3672/7171/2199/272/271/2275/22795/3930/7791/161176/23345/7094	35
Cellular Processes	Cellular community - eukaryotes	hsa04510	Focal adhesion	32/491	203/8541	0.157635	2.74209	6.20381	1.49396e-07	4.41063e-06	3.93198e-06	4659/1282/2335/7448/7450/3690/3688/5579/3685/3912/7057/3674/1284/3678/5159/3915/1293/87/3676/7409/3693/2316/3371/3672/2885/5062/6093/7791/3910/64098/29780/7094	32
Organismal Systems	Immune system	hsa04611	Platelet activation	24/491	126/8541	0.190476	3.31335	6.46059	1.58035e-07	4.41063e-06	3.93198e-06	4659/2147/2243/2244/2266/7450/2771/3690/3688/3674/2812/5336/6916/2207/6850/5330/2982/2983/3937/6093/54518/83706/9138/7094	24
Cellular Processes	Transport and catabolism	hsa04145	Phagosome	27/491	159/8541	0.169811	2.95389	6.1418	3.11502e-07	7.96926e-06	7.10443e-06	7097/718/3122/7037/1536/3690/3689/4353/3688/3685/7057/929/3678/3684/3916/1535/3693/4688/528/1520/11151/7879/10312/10381/4689/537/81027	27
Human Diseases	Infectious disease: bacterial	hsa05133	Pertussis	17/491	78/8541	0.217949	3.79124	6.11582	1.47869e-06	3.49199e-05	3.11304e-05	718/727/714/722/2771/3689/710/3688/717/929/3678/716/110384692/720/100293534/721/3684	17
Organismal Systems	Immune system	hsa04670	Leukocyte transendothelial migration	21/491	116/8541	0.181034	3.14912	5.7554	2.25012e-06	4.93419e-05	4.39873e-05	1536/2771/3689/3383/3688/5579/4313/3684/87/1535/3676/4318/7409/5175/5336/4688/4478/6093/2185/4689/6494	21
Genetic Information Processing	Replication and repair	hsa03030	DNA replication	11/491	36/8541	0.305556	5.31517	6.40743	3.27278e-06	6.6983e-05	5.97139e-05	10535/4172/4173/4174/4176/5984/5982/2237/5985/4171/4175	11
Genetic Information Processing	Translation	hsa03008	Ribosome biogenesis in eukaryotes	25/491	168/8541	0.14881	2.58856	5.13557	1.00295e-05	0.000192442	0.000171558	10528/1736/2091/6949/9790/23160/5822/84135/51068/54913/10813/26354/23560/55226/22803/55127/65083/23195/55272/55131/54433/55813/10482/10885/10171	25
Human Diseases	Infectious disease: viral	hsa05171	Coronavirus disease - COVID-19	31/491	238/8541	0.130252	2.26575	4.89092	1.46124e-05	0.000263882	0.000235245	8829/7097/2147/629/718/727/2243/2244/2266/714/735/4312/7450/1536/5579/717/731/732/733/716/110384692/720/100293534/721/730/729/5336/6850/103/340061/29110	31
Human Diseases	Infectious disease: bacterial	hsa05150	Staphylococcus aureus infection	18/491	102/8541	0.176471	3.06973	5.19325	1.71764e-05	0.000292953	0.000261162	5340/629/718/727/3122/2266/714/3689/3383/717/3075/716/110384692/720/100293534/721/3684/820	18
Human Diseases	Infectious disease: parasitic	hsa05140	Leishmaniasis	14/491	79/8541	0.177215	3.08268	4.59273	0.000140373	0.00226813	0.00202199	7097/718/7040/3122/1536/3689/3688/5579/3684/1535/3676/4688/5777/4689	14
Human Diseases	Cancer: overview	hsa05205	Proteoglycans in cancer	25/491	204/8541	0.122549	2.13175	4.04049	0.000260518	0.00399895	0.00356498	4659/7097/7040/2335/7448/3690/3688/5579/3685/7057/4313/3678/3059/4318/7409/5336/1655/3693/2316/867/4478/5777/2885/6093/9138	25
Human Diseases	Infectious disease: bacterial	hsa05135	Yersinia infection	19/491	138/8541	0.137681	2.39498	4.08002	0.000326091	0.00476714	0.00424981	2533/10095/7456/8935/2335/3688/3678/3676/7409/7454/10093/391/3937/6093/2185/5585/9844/9138/29110	19
Cellular Processes	Transport and catabolism	hsa04142	Lysosome	17/491	133/8541	0.12782	2.22344	3.51182	0.00154243	0.021524	0.0191882	4125/4864/2717/3073/1511/1211/53/3916/3482/2799/411/1520/2588/10312/537/8907/1522	17
Organismal Systems	Digestive system	hsa04979	Cholesterol metabolism	9/491	51/8541	0.176471	3.06973	3.66114	0.00222534	0.0297035	0.02648	4864/348/341/345/338/337/4018/4043/4035	9
Cellular Processes	Cell growth and death	hsa04216	Ferroptosis	8/491	42/8541	0.190476	3.31335	3.71154	0.00234904	0.0300481	0.0267873	2182/1356/7037/2512/2495/1536/3162/246	8
Human Diseases	Infectious disease: bacterial	hsa05130	Pathogenic Escherichia coli infection	22/491	203/8541	0.108374	1.88518	3.15226	0.00300143	0.0368576	0.0328578	64005/4542/10095/7456/4430/2147/3688/3059/4691/5777/4627/4628/3071/10093/5062/6093/10381/9138/9181/26999/81027/4644	22
Genetic Information Processing	Replication and repair	hsa03410	Base excision repair	8/491	44/8541	0.181818	3.16275	3.55198	0.00318903	0.0376551	0.0335688	7515/4350/5984/5982/2237/5985/3980/11284	8
Cellular Processes	Transport and catabolism	hsa04148	Efferocytosis	18/491	157/8541	0.11465	1.99434	3.10551	0.00384043	0.0426449	0.038017	7040/714/383/3690/3685/5627/7057/240/246/5175/3693/5777/7879/4035/4240/196527/9844/55754	18
Human Diseases	Infectious disease: bacterial	hsa05152	Tuberculosis	20/491	182/8541	0.10989	1.91155	3.06981	0.00388944	0.0426449	0.038017	317/7097/718/7040/3122/3689/929/3684/3916/3929/3687/1520/2207/11151/4046/6850/820/7879/10312/537	20

## Sheet: Supplementary Table S5
Supplementary Table S5: Detailed results from Reactome pathway overrepresentation analyses of proteins that showed significant upregulation in AJ-low EAC compared to AJ-high EAC (log2 fold change > 0; p < 0.05; adjusted p < 0.2).
ID	Description	GeneRatio	BgRatio	RichFactor	FoldEnrichment	zScore	pvalue	p.adjust	qvalue	geneID	Count
R-HSA-6798695	Neutrophil degranulation	101/620	479/11146	0.210856	3.79065	15.1515	3.75582e-33	4.81496e-30	3.5107e-30	SDCBP/FCN1/MAN2B1/APAF1/MGAM/TLR2/DNAJC13/PGLYRP1/STK10/SERPINA1/SERPINA3/C3/ORM1/LTF/FTL/FTH1/CAT/CYBB/ARG1/ITGB2/MPO/GLA/PYGL/ITGAV/CD55/ELANE/CTSG/MME/CD14/PTPRC/FGR/ALOX5/ITGAM/LAMP1/IGF2R/RNASE3/CYBA/CEACAM1/MMP9/GNS/ARSB/PECAM1/BPI/AZU1/ITGAX/MMP8/PRTN3/CTSS/PTX3/STOM/GCA/PTPN6/FCER1G/CEACAM8/GALNS/CHI3L1/MNDA/ALDH3B1/SERPINB10/ADGRE5/CAMP/RAB7A/HK3/NCKAP1L/LYZ/LCN2/S100A12/RHOG/AMPD3/BST1/…	101
R-HSA-72203	Processing of Capped Intron-Containing Pre-mRNA	68/620	285/11146	0.238596	4.28935	13.6522	1.19157e-25	7.63799e-23	5.56904e-23	SAP18/TCERG1/U2SURP/PRPF4/SART1/PRPF3/DHX16/CDC40/ZC3H11A/PRPF40A/SNRNP200/SNRNP70/SNRPA1/TPR/DDX5/U2AF2/POLR2B/NUP62/EIF4A3/BUD31/RANBP2/HNRNPA3/NUP98/NUP107/SNRPD1/RBM10/HNRNPU/SRSF1/DHX9/NCBP1/CPSF1/NUP160/CSTF3/SF3B2/SNW1/THOC5/RBM39/EFTUD2/SF3A1/SRSF7/USP39/PRPF8/DDX46/THOC6/DDX42/CHERP/NUP93/THOC2/NUP133/PRPF31/NUP205/SYMPK/CDC5L/NUP88/RBM42/NDC1/DDX23/SRRT/CWC22/AAAS/CPSF2/NXF1/PUF60/DDX41…	68
R-HSA-1474244	Extracellular matrix organization	69/620	300/11146	0.23	4.13481	13.358	5.21313e-25	2.22774e-22	1.6243e-22	PLOD2/P4HA2/PLOD3/CRTAP/PLG/TGFB1/COL4A1/FGA/FGB/FGG/FN1/KLKB1/MMP1/VTN/VWF/ITGB3/ITGB2/SERPINE1/ICAM1/ITGB1/COL5A2/ITGAV/LAMB1/THBS1/ELANE/MMP2/CTSG/ITGA2B/COL4A2/ITGA5/SPARC/LAMC1/ITGAM/COL6A3/ACTN1/VCAN/ITGA4/P4HA1/CEACAM1/NID1/MMP9/PECAM1/ITGB5/ITGAX/BGN/MMP8/FBLN1/TNC/CTSS/COL8A1/CEACAM8/ICAM3/COL15A1/MMP12/MMP14/SERPINH1/ITGA1/FBLN2/PLOD1/FMOD/NID2/LTBP2/LAMA4/P3H1/P3H3/COLGALT1/PXDN/COL12A…	69
R-HSA-977606	Regulation of Complement cascade	25/620	47/11146	0.531915	9.56246	14.2761	1.25072e-19	4.00857e-17	2.92274e-17	F2/CFB/C3/C5/C1QC/C9/C4BPA/VTN/SERPING1/C2/PROS1/C8A/C8B/C8G/CD55/ELANE/CFH/C1S/C4A/C4B_2/C4B/C7/CLU/C6/CPB2	25
R-HSA-166658	Complement cascade	27/620	58/11146	0.465517	8.3688	13.6549	3.93364e-19	1.00859e-16	7.35384e-17	FCN1/F2/CFB/C3/C5/CRP/C1QC/C9/C4BPA/VTN/SERPING1/C2/PROS1/C8A/C8B/C8G/CD55/ELANE/CFH/C1S/C4A/C4B_2/C4B/C7/CLU/C6/CPB2	27
R-HSA-4551638	SUMOylation of chromatin organization proteins	29/620	71/11146	0.408451	7.34289	13.0121	1.63133e-18	3.48561e-16	2.54144e-16	TPR/NUP62/CBX5/RANBP2/NUP98/NUP107/H4C15/H4C14/H4C5/H4C6/H4C3/H4C2/H4C11/H4C9/H4C12/H4C8/H4C16/H4C4/H4C1/H4C13/NUP160/PHC2/NUP93/NUP133/NUP205/RNF2/NUP88/NDC1/AAAS	29
R-HSA-6790901	rRNA modification in the nucleus and cytosol	26/620	61/11146	0.42623	7.66251	12.6631	2.76528e-17	5.0644e-15	3.69258e-15	NOP56/DKC1/UTP20/FBL/NOP2/NOP14/KRR1/PDCD11/BMS1/WDR43/PWP2/UTP25/UTP15/UTP14A/NAT10/DDX47/HEATR1/NOL6/IMP3/GAR1/UTP6/DIMT1/WDR3/RCL1/DDX52/DDX49	26
R-HSA-8868773	rRNA processing in the nucleus and cytosol	45/620	195/11146	0.230769	4.14864	10.7651	1.09939e-16	1.76177e-14	1.28455e-14	PES1/NOP56/DKC1/UTP20/NCL/FBL/NOP2/RRP1/NOP14/KRR1/BYSL/BOP1/PDCD11/BMS1/WDR43/PWP2/UTP25/FTSJ3/PELP1/UTP15/LTV1/EBNA1BP2/RPP25/WDR18/UTP14A/GNL3/NAT10/XRN2/DDX47/SENP3/HEATR1/NOL6/DDX21/IMP3/RBM28/TEX10/GAR1/UTP6/DIMT1/WDR3/NIP7/DIS3/RCL1/DDX52/DDX49	45
R-HSA-72163	mRNA Splicing - Major Pathway	46/620	207/11146	0.222222	3.99498	10.5559	2.36127e-16	3.3635e-14	2.45241e-14	SAP18/TCERG1/U2SURP/PRPF4/SART1/PRPF3/DHX16/CDC40/PRPF40A/SNRNP200/SNRNP70/SNRPA1/DDX5/U2AF2/POLR2B/EIF4A3/BUD31/HNRNPA3/SNRPD1/RBM10/HNRNPU/SRSF1/DHX9/NCBP1/SF3B2/SNW1/RBM39/EFTUD2/SF3A1/SRSF7/USP39/PRPF8/DDX46/DDX42/CHERP/PRPF31/CDC5L/RBM42/DDX23/SRRT/CWC22/PUF60/DDX41/WBP11/SF3B6/RBM8A	46
R-HSA-72312	rRNA processing	45/620	205/11146	0.219512	3.94626	10.3329	8.26772e-16	1.05992e-13	7.72814e-14	PES1/NOP56/DKC1/UTP20/NCL/FBL/NOP2/RRP1/NOP14/KRR1/BYSL/BOP1/PDCD11/BMS1/WDR43/PWP2/UTP25/FTSJ3/PELP1/UTP15/LTV1/EBNA1BP2/RPP25/WDR18/UTP14A/GNL3/NAT10/XRN2/DDX47/SENP3/HEATR1/NOL6/DDX21/IMP3/RBM28/TEX10/GAR1/UTP6/DIMT1/WDR3/NIP7/DIS3/RCL1/DDX52/DDX49	45
R-HSA-72172	mRNA Splicing	46/620	215/11146	0.213953	3.84633	10.2277	1.10441e-15	1.28714e-13	9.38488e-14	SAP18/TCERG1/U2SURP/PRPF4/SART1/PRPF3/DHX16/CDC40/PRPF40A/SNRNP200/SNRNP70/SNRPA1/DDX5/U2AF2/POLR2B/EIF4A3/BUD31/HNRNPA3/SNRPD1/RBM10/HNRNPU/SRSF1/DHX9/NCBP1/SF3B2/SNW1/RBM39/EFTUD2/SF3A1/SRSF7/USP39/PRPF8/DDX46/DDX42/CHERP/PRPF31/CDC5L/RBM42/DDX23/SRRT/CWC22/PUF60/DDX41/WBP11/SF3B6/RBM8A	46
R-HSA-3108232	SUMO E3 ligases SUMOylate target proteins	42/620	183/11146	0.229508	4.12597	10.3478	1.46948e-15	1.56989e-13	1.14465e-13	RAD21/TOP1/TOP2A/TPR/DDX5/DNMT1/PML/NUP62/CBX5/RANBP2/NUP98/NUP107/H4C15/H4C14/H4C5/H4C6/H4C3/H4C2/H4C11/H4C9/H4C12/H4C8/H4C16/H4C4/H4C1/H4C13/NFKB2/TOP2B/NUP160/TP53BP1/CTBP1/SMC1A/PHC2/NUP93/NUP133/NUP205/RNF2/NUP88/NDC1/AAAS/SMC3/NCOR2	42
R-HSA-72202	Transport of Mature Transcript to Cytoplasm	28/620	84/11146	0.333333	5.99247	11.1466	3.26362e-15	3.21843e-13	2.34664e-13	CDC40/ZC3H11A/TPR/U2AF2/NUP62/EIF4A3/RANBP2/NUP98/NUP107/SRSF1/NCBP1/CPSF1/NUP160/THOC5/SRSF7/THOC6/NUP93/THOC2/NUP133/NUP205/SYMPK/NUP88/NDC1/AAAS/CPSF2/NXF1/CPSF3/RBM8A	28
R-HSA-2990846	SUMOylation	42/620	189/11146	0.222222	3.99498	10.0782	4.9553e-15	4.53764e-13	3.3085e-13	RAD21/TOP1/TOP2A/TPR/DDX5/DNMT1/PML/NUP62/CBX5/RANBP2/NUP98/NUP107/H4C15/H4C14/H4C5/H4C6/H4C3/H4C2/H4C11/H4C9/H4C12/H4C8/H4C16/H4C4/H4C1/H4C13/NFKB2/TOP2B/NUP160/TP53BP1/CTBP1/SMC1A/PHC2/NUP93/NUP133/NUP205/RNF2/NUP88/NDC1/AAAS/SMC3/NCOR2	42
R-HSA-76005	Response to elevated platelet cytosolic Ca2+	34/620	134/11146	0.253731	4.56143	10.0658	3.40347e-14	2.90884e-12	2.1209e-12	CALU/PLG/SERPINA1/SERPINA3/TGFB1/FGA/FGB/FGG/FN1/ORM1/HRG/VWF/ITGB3/SERPINE1/SERPING1/CLEC3B/PRKCB/PROS1/THBS1/ITGA2B/PLEK/SERPINF2/SPARC/CLU/F5/ACTN1/PECAM1/FLNA/SELENOP/ITIH4/FERMT3/TMX3/CYRIB/TLN1	34
R-HSA-216083	Integrin cell surface interactions	27/620	85/11146	0.317647	5.71047	10.5799	3.9616e-14	3.17423e-12	2.31441e-12	COL4A1/FGA/FGB/FGG/FN1/VTN/VWF/ITGB3/ITGB2/ICAM1/ITGB1/COL5A2/ITGAV/THBS1/ITGA2B/COL4A2/ITGA5/ITGAM/COL6A3/ITGA4/PECAM1/ITGB5/ITGAX/TNC/COL8A1/ICAM3/ITGA1	27
R-HSA-6791226	Major pathway of rRNA processing in the nucleolus and cytosol	40/620	185/11146	0.216216	3.88701	9.60977	5.95947e-14	4.49414e-12	3.27679e-12	PES1/NOP56/UTP20/NCL/FBL/RRP1/NOP14/KRR1/BYSL/BOP1/PDCD11/BMS1/WDR43/PWP2/UTP25/FTSJ3/PELP1/UTP15/LTV1/EBNA1BP2/RPP25/WDR18/UTP14A/GNL3/XRN2/DDX47/SENP3/HEATR1/NOL6/DDX21/IMP3/RBM28/TEX10/UTP6/WDR3/NIP7/DIS3/RCL1/DDX52/DDX49	40
R-HSA-114608	Platelet degranulation	33/620	129/11146	0.255814	4.59887	9.97778	6.33601e-14	4.51265e-12	3.29028e-12	CALU/PLG/SERPINA1/SERPINA3/TGFB1/FGA/FGB/FGG/FN1/ORM1/HRG/VWF/ITGB3/SERPINE1/SERPING1/CLEC3B/PROS1/THBS1/ITGA2B/PLEK/SERPINF2/SPARC/CLU/F5/ACTN1/PECAM1/FLNA/SELENOP/ITIH4/FERMT3/TMX3/CYRIB/TLN1	33
R-HSA-381426	Regulation of Insulin-like Growth Factor (IGF) transport and uptake by Insulin-like Growth Factor Binding Proteins (IGFBPs)	32/620	125/11146	0.256	4.60222	9.82922	1.49827e-13	1.01094e-11	7.37099e-12	CALU/CP/F2/PLG/SERPINC1/SERPINA1/C3/APOE/FGA/FGG/FN1/MMP1/APOB/SERPIND1/LAMB1/MMP2/CTSG/LGALS1/C4A/C4B/LAMC1/F5/VCAN/IGFBP3/ITIH2/TNC/IGFALS/MFGE8/SPARCL1/RCN1/IGFBP7/VWA1	32
R-HSA-76002	Platelet activation, signaling and aggregation	48/620	263/11146	0.18251	3.28105	9.08537	1.63368e-13	1.04719e-11	7.63529e-12	CALU/F2/PLG/SERPINA1/SERPINA3/TGFB1/FGA/FGB/FGG/FN1/ORM1/HRG/VWF/GNAI2/ITGB3/SERPINE1/SERPING1/CLEC3B/PRKCB/PROS1/THBS1/ITGA2B/PLEK/SERPINF2/SPARC/CLU/F5/ACTN1/GP1BB/VAV1/PECAM1/PLCG2/FLNA/PTPN6/FCER1G/ARRB2/SYK/SELENOP/GRB2/RHOG/LCP2/ITIH4/APBB1IP/FERMT3/TMX3/GNB4/CYRIB/TLN1	48
R-HSA-159236	Transport of Mature mRNA derived from an Intron-Containing Transcript	24/620	75/11146	0.32	5.75277	10.0228	8.77341e-13	5.35596e-11	3.90516e-11	CDC40/ZC3H11A/TPR/U2AF2/NUP62/EIF4A3/RANBP2/NUP98/NUP107/SRSF1/NCBP1/NUP160/THOC5/SRSF7/THOC6/NUP93/THOC2/NUP133/NUP205/NUP88/NDC1/AAAS/NXF1/RBM8A	24
R-HSA-159231	Transport of Mature mRNA Derived from an Intronless Transcript	18/620	41/11146	0.439024	7.89253	10.7304	1.2393e-12	7.22172e-11	5.26553e-11	TPR/NUP62/RANBP2/NUP98/NUP107/NCBP1/CPSF1/NUP160/NUP93/NUP133/NUP205/SYMPK/NUP88/NDC1/AAAS/CPSF2/NXF1/CPSF3	18
R-HSA-9609690	HCMV Early Events	32/620	135/11146	0.237037	4.26131	9.25231	1.47487e-12	8.22079e-11	5.99398e-11	EED/ITGB1/TPR/PML/NUP62/RANBP2/NUP98/NUP107/H4C15/H4C14/H4C5/H4C6/H4C3/H4C2/H4C11/H4C9/H4C12/H4C8/H4C16/H4C4/H4C1/H4C13/NUP160/TUBB3/NUP93/NUP133/NUP205/NUP88/NDC1/TUBB1/AAAS/NCOR2	32
R-HSA-159234	Transport of Mature mRNAs Derived from Intronless Transcripts	18/620	42/11146	0.428571	7.70461	10.5648	2.05781e-12	1.09921e-10	8.01462e-11	TPR/NUP62/RANBP2/NUP98/NUP107/NCBP1/CPSF1/NUP160/NUP93/NUP133/NUP205/SYMPK/NUP88/NDC1/AAAS/CPSF2/NXF1/CPSF3	18
R-HSA-195258	RHO GTPase Effectors	52/620	326/11146	0.159509	2.86756	8.30567	3.74857e-12	1.92227e-10	1.40157e-10	KIF2A/CIT/PPP1R12A/ARPC1B/WIPF1/DIAPH2/FMNL1/CYBB/ITGB1/PRKCB/CYBA/NCF2/FLNA/MYH9/MYH10/WAS/RANBP2/NUP98/NCKAP1L/NUP107/ARPC4/H4C15/H4C14/H4C5/H4C6/H4C3/H4C2/H4C11/H4C9/H4C12/H4C8/H4C16/H4C4/H4C1/H4C13/GRB2/RHOG/KLC1/NUP160/PAK2/ROCK1/TUBB3/CKAP5/NCF4/PKN1/TAOK1/CLASP1/NUP133/AHCTF1/CYFIP2/TUBB1/RCC2	52
R-HSA-68875	Mitotic Prophase	32/620	141/11146	0.22695	4.07998	8.93237	5.19814e-12	2.56308e-10	1.8688e-10	SMC2/PRKCB/TPR/LMNB1/NUP62/RANBP2/NUP98/NUP107/H4C15/H4C14/H4C5/H4C6/H4C3/H4C2/H4C11/H4C9/H4C12/H4C8/H4C16/H4C4/H4C1/H4C13/NUP160/NCAPG2/NUP93/NUP133/NUP205/NUP88/VRK1/NDC1/AAAS/SMC4	32
R-HSA-5578749	Transcriptional regulation by small RNAs	27/620	105/11146	0.257143	4.62276	9.0518	1.09746e-11	5.21088e-10	3.79938e-10	TPR/POLR2B/NUP62/RANBP2/NUP98/NUP107/H4C15/H4C14/H4C5/H4C6/H4C3/H4C2/H4C11/H4C9/H4C12/H4C8/H4C16/H4C4/H4C1/H4C13/NUP160/NUP93/NUP133/NUP205/NUP88/NDC1/AAAS	27
R-HSA-3000178	ECM proteoglycans	22/620	76/11146	0.289474	5.20399	8.92481	7.33624e-11	3.35895e-09	2.44909e-09	TGFB1/COL4A1/FN1/VTN/ITGB3/SERPINE1/ITGB1/COL5A2/ITGAV/LAMB1/ITGA2B/COL4A2/SPARC/LAMC1/COL6A3/VCAN/ITGB5/ITGAX/BGN/TNC/FMOD/LAMA4	22
R-HSA-166665	Terminal pathway of complement	8/620	8/11146	1	17.9774	11.6578	8.78172e-11	3.88213e-09	2.83055e-09	C5/C9/C8A/C8B/C8G/C7/CLU/C6	8
R-HSA-8957275	Post-translational protein phosphorylation	26/620	108/11146	0.240741	4.3279	8.43414	1.3106e-10	5.60062e-09	4.08354e-09	CALU/CP/SERPINC1/SERPINA1/C3/APOE/FGA/FGG/FN1/APOB/SERPIND1/LAMB1/LGALS1/C4A/C4B/LAMC1/F5/VCAN/IGFBP3/ITIH2/TNC/MFGE8/SPARCL1/RCN1/IGFBP7/VWA1	26
R-HSA-9609646	HCMV Infection	32/620	160/11146	0.2	3.59548	8.02533	1.77171e-10	7.32689e-09	5.34221e-09	EED/ITGB1/TPR/PML/NUP62/RANBP2/NUP98/NUP107/H4C15/H4C14/H4C5/H4C6/H4C3/H4C2/H4C11/H4C9/H4C12/H4C8/H4C16/H4C4/H4C1/H4C13/NUP160/TUBB3/NUP93/NUP133/NUP205/NUP88/NDC1/TUBB1/AAAS/NCOR2	32
R-HSA-5693571	Nonhomologous End-Joining (NHEJ)	20/620	68/11146	0.294118	5.28748	8.60656	3.93466e-10	1.57632e-08	1.14933e-08	NBN/MRE11/H4C15/H4C14/H4C5/H4C6/H4C3/H4C2/H4C11/H4C9/H4C12/H4C8/H4C16/H4C4/H4C1/H4C13/PRKDC/TP53BP1/RIF1/RAD50	20
R-HSA-354194	GRB2:SOS provides linkage to MAPK signaling for Integrins	10/620	15/11146	0.666667	11.9849	10.3319	6.15906e-10	2.3927e-08	1.74458e-08	FGA/FGB/FGG/FN1/VWF/ITGB3/ITGA2B/GRB2/APBB1IP/TLN1	10
R-HSA-9610379	HCMV Late Events	26/620	116/11146	0.224138	4.02942	7.95985	7.04078e-10	2.63348e-08	1.92013e-08	TPR/NUP62/RANBP2/NUP98/NUP107/H4C15/H4C14/H4C5/H4C6/H4C3/H4C2/H4C11/H4C9/H4C12/H4C8/H4C16/H4C4/H4C1/H4C13/NUP160/NUP93/NUP133/NUP205/NUP88/NDC1/AAAS	26
R-HSA-180910	Vpr-mediated nuclear import of PICs	14/620	33/11146	0.424242	7.62678	9.25227	7.18969e-10	2.63348e-08	1.92013e-08	PSIP1/TPR/NUP62/RANBP2/KPNA1/NUP98/NUP107/NUP160/NUP93/NUP133/NUP205/NUP88/NDC1/AAAS	14
R-HSA-5693606	DNA Double Strand Break Response	21/620	78/11146	0.269231	4.84007	8.25955	8.77675e-10	3.1255e-08	2.27888e-08	SMARCA5/NBN/MRE11/KPNA2/H4C15/H4C14/H4C5/H4C6/H4C3/H4C2/H4C11/H4C9/H4C12/H4C8/H4C16/H4C4/H4C1/H4C13/TP53BP1/RAD50/BAZ1B	21
R-HSA-140877	Formation of Fibrin Clot (Clotting Cascade)	15/620	39/11146	0.384615	6.91439	8.97942	9.22961e-10	3.19793e-08	2.33169e-08	F2/F9/F10/SERPINC1/FGA/FGB/FGG/KLKB1/VWF/SERPING1/SERPIND1/PROS1/F5/GP1BB/PRTN3	15
R-HSA-159227	Transport of the SLBP independent Mature mRNA	14/620	34/11146	0.411765	7.40247	9.07392	1.16035e-09	3.91464e-08	2.85426e-08	TPR/NUP62/RANBP2/NUP98/NUP107/NCBP1/NUP160/NUP93/NUP133/NUP205/NUP88/NDC1/AAAS/NXF1	14
R-HSA-211000	Gene Silencing by RNA	28/620	137/11146	0.20438	3.67422	7.64341	1.47842e-09	4.85984e-08	3.54343e-08	TPR/POLR2B/NUP62/RANBP2/NUP98/NUP107/H4C15/H4C14/H4C5/H4C6/H4C3/H4C2/H4C11/H4C9/H4C12/H4C8/H4C16/H4C4/H4C1/H4C13/NUP160/NUP93/NUP133/NUP205/NUP88/NDC1/AGO3/AAAS	28
R-HSA-159230	Transport of the SLBP Dependant Mature mRNA	14/620	35/11146	0.4	7.19097	8.90267	1.83599e-09	5.88434e-08	4.29041e-08	TPR/NUP62/RANBP2/NUP98/NUP107/NCBP1/NUP160/NUP93/NUP133/NUP205/NUP88/NDC1/AAAS/NXF1	14
R-HSA-176033	Interactions of Vpr with host cellular proteins	14/620	36/11146	0.388889	6.99122	8.73803	2.85224e-09	8.91847e-08	6.50267e-08	PSIP1/TPR/NUP62/RANBP2/KPNA1/NUP98/NUP107/NUP160/NUP93/NUP133/NUP205/NUP88/NDC1/AAAS	14
R-HSA-73884	Base Excision Repair	22/620	91/11146	0.241758	4.34619	7.7785	3.21991e-09	9.71152e-08	7.0809e-08	XRCC1/MPG/RFC4/RFC2/FEN1/RFC5/LIG3/H4C15/H4C14/H4C5/H4C6/H4C3/H4C2/H4C11/H4C9/H4C12/H4C8/H4C16/H4C4/H4C1/H4C13/PNKP	22
R-HSA-9012999	RHO GTPase cycle	57/620	449/11146	0.126949	2.28221	6.73063	3.25738e-09	9.71152e-08	7.0809e-08	CIT/WIPF1/DIAPH2/FLOT1/STK10/FMNL1/TFRC/CYBB/ITGB1/VIM/ACTN1/CYBA/VAV1/NCF2/LMNB1/STOM/ARHGAP25/WAS/RAB7A/ARHGDIB/NCKAP1L/GRB2/TPM4/BASP1/RHOG/ARHGAP4/PAK2/MYO9B/ROCK1/FLOT2/PTK2B/LBR/ARHGEF6/NCF4/ATP6AP1/PKN1/DOCK11/TOR1AIP1/ANKLE2/DOCK8/MOSPD2/SHKBP1/PREX1/DOCK2/ARHGAP45/ARHGEF1/ARHGEF2/CYFIP2/ARAP1/ARHGEF17/FNBP1/SPEN/ARHGAP9/ESYT1/RACGAP1/AAAS/GMIP	57
R-HSA-168271	Transport of Ribonucleoproteins into the Host Nucleus	13/620	31/11146	0.419355	7.53892	8.84782	3.51188e-09	1.02323e-07	7.46065e-08	TPR/NUP62/RANBP2/KPNA1/NUP98/NUP107/NUP160/NUP93/NUP133/NUP205/NUP88/NDC1/AAAS	13
R-HSA-5693565	Recruitment and ATM-mediated phosphorylation of repair and signaling proteins at DNA double strand breaks	20/620	77/11146	0.25974	4.66946	7.84147	4.39587e-09	1.25233e-07	9.13106e-08	SMARCA5/NBN/MRE11/H4C15/H4C14/H4C5/H4C6/H4C3/H4C2/H4C11/H4C9/H4C12/H4C8/H4C16/H4C4/H4C1/H4C13/TP53BP1/RAD50/BAZ1B	20
R-HSA-9013149	RAC1 GTPase cycle	32/620	185/11146	0.172973	3.10961	7.02209	7.94568e-09	2.21443e-07	1.61459e-07	CIT/WIPF1/FMNL1/TFRC/CYBB/ITGB1/CYBA/VAV1/NCF2/ARHGAP25/WAS/RAB7A/ARHGDIB/NCKAP1L/ARHGAP4/PAK2/MYO9B/LBR/ARHGEF6/NCF4/PKN1/DOCK11/DOCK8/PREX1/DOCK2/ARHGAP45/CYFIP2/ARAP1/ARHGAP9/ESYT1/RACGAP1/GMIP	32
R-HSA-180746	Nuclear import of Rev protein	13/620	33/11146	0.393939	7.08201	8.49167	8.79974e-09	2.40027e-07	1.75009e-07	TPR/RCC1/NUP62/RANBP2/NUP98/NUP107/NUP160/NUP93/NUP133/NUP205/NUP88/NDC1/AAAS	13
R-HSA-4615885	SUMOylation of DNA replication proteins	15/620	45/11146	0.333333	5.99247	8.14414	9.26203e-09	2.47373e-07	1.80366e-07	TOP1/TOP2A/TPR/NUP62/RANBP2/NUP98/NUP107/TOP2B/NUP160/NUP93/NUP133/NUP205/NUP88/NDC1/AAAS	15
R-HSA-174577	Activation of C3 and C5	7/620	8/11146	0.875	15.7302	10.1148	1.21513e-08	3.17918e-07	2.31801e-07	CFB/C3/C5/C2/C4A/C4B_2/C4B	7
R-HSA-165054	Rev-mediated nuclear export of HIV RNA	13/620	34/11146	0.382353	6.87372	8.32455	1.35289e-08	3.46881e-07	2.52919e-07	TPR/RCC1/NUP62/RANBP2/NUP98/NUP107/NUP160/NUP93/NUP133/NUP205/NUP88/NDC1/AAAS	13
R-HSA-168276	NS1 Mediated Effects on Host Pathways	14/620	40/11146	0.35	6.2921	8.13735	1.41657e-08	3.56086e-07	2.59631e-07	TPR/NUP62/RANBP2/KPNA2/KPNA1/NUP98/NUP107/NUP160/NUP93/NUP133/NUP205/NUP88/NDC1/AAAS	14
R-HSA-372708	p130Cas linkage to MAPK signaling for integrins	9/620	15/11146	0.6	10.7865	9.20467	1.78292e-08	4.39559e-07	3.20493e-07	FGA/FGB/FGG/FN1/VWF/ITGB3/ITGA2B/APBB1IP/TLN1	9
R-HSA-9821993	Replacement of protamines by nucleosomes in the male pronucleus	14/620	42/11146	0.333333	5.99247	7.86692	2.90852e-08	7.03533e-07	5.12963e-07	H4C15/H4C14/H4C5/H4C6/H4C3/H4C2/H4C11/H4C9/H4C12/H4C8/H4C16/H4C4/H4C1/H4C13	14
[truncated: 263 more rows]

## Sheet: Supplementary Table S6
Supplementary Table S6: Matrisome database proteins used for extracellular matrix analysis.
[truncated: 2,060 more rows]
